# Supplementary material for: ﻿A synopsis of the numbers of testicular follicles and ovarioles in true bugs (Heteroptera, Hemiptera) – sixty-five years of progress after J. Pendergrast’s review
Source: Zookeys. 2022 Dec 19;1136:71–123. doi: 10.3897/zookeys.1136.96431 (PMC9836485; doi:10.3897/zookeys.1136.96431)
Supplement: Supplementary material 1 — An updated list of testicular follicles’ and ovarioles’ numbers in Heteroptera [file zookeys-1136-071_article-96431__-s001.xlsx]

## Sheet: Data
Infraorder	Family	Subfamily (Tribe)	Currently accepted species name	Species name used in the original publication	Number of follicles (per testis)	Male acessory glands	Number of ovarioles (per ovary)	References
Cimicomorpha	Anthocoridae	Almeidini	Australmeida derricki (Gross, 1954)	Australmeida derricki	7*	1 pair of mesadenia*	7**	**Woodward 1977, *Postle and Woodward 1988	*Consist each of several thick branched tubes
Nepomorpha	Belostomatidae	Belostomatinae	Abedus ovatus Stål, 1862	Abedus ovatus	unknown	unknown	5	Lalitha et al. 1997
Pentatomomorpha	Pentatomidae	Discocephalinae	Ablaptus amazonus Stål, 1864	Ablaptus amazonus Stål	7*	unknown	unknown	Schrader 1960a	*Including one harlequin lobe
Pentatomomorpha	Coreidae	Coreinae	Acanonicus hahni (Stål, 1860)	Acanonicus hahni (Stål, 1860)	7	unknown	unknown	Gomes et al. 2013
Cimicomorpha	Reduviidae	Reduviinae	Acanthaspis petax Stål, 1865	Acanthaspis petax	7*	unknown	7	Louis and Kumar 1973	*In two groups, with 4 and 3 follicles respectively
Cimicomorpha	Reduviidae	Reduviinae	Acanthaspis vidua Stål, 1859	Acanthaspis vidua	7*	1 pair**	7	Louis and Kumar 1973	*In two groups, with 4 and 3 follicles respectively. **4-lobed gland, type not identified
Cimicomorpha	Reduviidae	Reduviinae	Acanthaspis vitticollis Reuter, 1881	Acanthaspis vitticollis	7*	1 pair**	7	Louis and Kumar 1973	*In two groups, with 4 and 3 follicles respectively. **4-lobed gland, type not identified
Pentatomomorpha	Acanthosomatidae	Acanthosomatinae	Acanthosoma denticauda Jakovlev, 1880	Acanthosoma denticauda Jakovlev	unknown	unknown	7	Miyamoto 1957
Pentatomomorpha	Acanthosomatidae	Acanthosomatinae	Acanthosoma expansum Horváth, 1905	Acanthosoma expansum Horváth	unknown	unknown	7	Miyamoto 1957
Pentatomomorpha	Acanthosomatidae	Acanthosomatinae	Acanthosoma haemorrhoidale (Linnaeus, 1758)	Acanthosoma haemorrhoidale L.	7	unknown	7	Woodward 1950
Pentatomomorpha	Acanthosomatidae	Acanthosomatinae	Acanthosoma labiduroides Jakovlev, 1880	Acanthosoma labiduroides Jakovlev	unknown	unknown	7	Miyamoto 1957
Pentatomomorpha	Coreidae	Coreinae	Acantocephala sp.	Acantocephala sp.	7	unknown	unknown	Gomes et al. 2013
Cimicomorpha	Miridae	Mirinae (Stenodemini)	Acetropis (Acetropis) carinata (Herrich-Schaeffer, 1841)	Acetropis carinata (Herrich-Schaeffer, 1841)	7	2 pairs of ectadenia and 2 unpaired mesadenia	unknown	Mróz and Wojciechowski 2011
Cimicomorpha	Miridae	Mirinae (Mirini)	Adelphocoris josifovi Wagner, 1968		7	unknown	unknown	Present data
Cimicomorpha	Miridae	Mirinae (Mirini)	Adelphocoris lineolatus (Goeze, 1778)	Adelphocoris lineolatus (Goeze)	7*, 7-8**	unknown	unknown	Leston 1961a*, Akingbohungbe 1983**
Cimicomorpha	Miridae	Mirinae (Mirini)	Adelphocoris rapidus (Say, 1832)	Adelphocoris rapidus (Say)	7	unknown	unknown	Akingbohungbe 1983
Cimicomorpha	Miridae	Mirinae (Mirini)	Adelphocoris seticornis (Fabricius, 1775)	Adelphocoris seticornis (Fabricius, 1775)	7	2 pairs of ectadenia and 2 unpaired mesadenia	unknown	Mróz and Wojciechowski 2011
Cimicomorpha	Miridae	Mirinae (Mirini)	Adelphocoris sichuanus Kerzhner & Schuh, 1995	Adelphocoris apicale Reuter	7	unknown	unknown	Akingbohungbe 1983
Cimicomorpha	Miridae	Mirinae (Mirini)	Adelphocoris suturalis (Jakovlev, 1882)	Adelphocoris suturalis Jakovlev	unknown	unknown	7	Miyamoto 1957
Cimicomorpha	Miridae	Mirinae (Mirini)	Adelphocoris ticinensis (Meyer-Dür, 1843)	Adelphocoris ticinensis (M.-D.)	7	unknown	unknown	Leston 1961a
Cimicomorpha	Miridae	Mirinae (Mirini)	Adelphocoris variabilis (Uhler, 1897)	Adelphocoris variabilis Uhler	unknown	unknown	7	Miyamoto 1957
Cimicomorpha	Miridae	Phylinae (Phylini)	Adelphophylus balcanicus (Kormilev, 1939)		3	unknown	unknown	Present data
Pentatomomorpha	Cydnidae	Sehirinae	Adomerus triguttulus (Motschulsky, 1866)	Legnotus triguttula Motschulsky	unknown	unknown	7	Miyamoto 1957
Cimicomorpha	Miridae	Orthotylinae (Orthotylini)	Adparaproba gabrieli Carvalho, 1987	Adparaproba gabrieli	2	2 pairs of mesadenia	3	Uceli et al. 2011
Pentatomomorpha	Cydnidae	Cydninae	Adrisa magna (Uhler, 1860)	Adrisa magna Uhler	unknown	unknown	7	Miyamoto 1957
Leptopodomorpha	Aepophilidae		Aepophilus bonnairei Signoret, 1879	Aäpophilus bonnairei Sigoret	7	unknown	unknown	Pendergrast, 1956	*In two groups, with 3 and 4 follicles respectively
Pentatomomorpha	Cydnidae	Cydninae	Aethus indicus (Westwood. 1837)	Aethus indicus Westsw.	7	1 pair of ectodenia*	7	Kumar 1962	*Multilobed glands
Pentatomomorpha	Pentatomidae	Discocephalinae	Agaclitus dromedarius Stål, 1864	Agaclitus dromedarius Stål	7*	unknown	unknown	Schrader 1960a	*Including one harlequin lobe
Cimicomorpha	Reduviidae	Harpactorinae (Harpactorini)	Agriosphodrus dohrni (Signoret 1862)	Agriosphodrus dohrni Signoret	unknown	unknown	8	Miyamoto 1957
Pentatomomorpha	Pentatomidae	Discocephalinae	Alitocoris schraderi Sailer, 1950	Alitocoris schraderi Sailer	7*	unknown	unknown	Schrader 1960a	*Including one harlequin lobe
Cimicomorpha	Nabidae	Prostemmatinae (Prostemmatini)	Alloeorhynchus (Alloeorhynchus) flavipes (Fieber, 1836)	Alloeorhynchus flavipes	7*	1 pair of ectodenia and 1 pair of mesadenia*	7**	Carayon **1950, *1951
Dipsocoromorpha	Dipsocoridae		Alpagut castaneovitreum (Linnavuori, 1951)	Cryptostemma (Harpago) castaneovitreus Linnavuori	3	unknown	unknown	Grozeva and Nokkala 1996
Cimicomorpha	Miridae	Phylinae (Cremnorrhini)	Amblytylus nasutus (Kirschbaum, 1856)	Amblytylus nasutus (Kirschbaum)	3	unknown	unknown	Akingbohungbe 1983
Gerromorpha	Gerridae	Halobatinae	Amemboa (Amemboa) fumi Esaki, 1925	Amemboa fumi Esaki	unknown	unknown	4	Miyamoto 1957
Cimicomorpha	Anthocoridae	Cardiastethini	Amphiareus constrictus (Stål, 1860)	Cardiastethus fulvescens (Walker, 1872)	2*	1 pair of mesadenia*	7**	**Miyamoto 1957, *Postle and Woodward 1988
Cimicomorpha	Miridae	Orthotylinae (Halticini)	Anapus rugicollis (Jakovlev, 1877)		3	unknown	unknown	Present data
Pentatomomorpha	Coreidae	Coreinae	Anasa tristis (De Geer, 1773)	Anasa tristis (De Geer)	7	unknown	unknown	Baumgartner and Witherspoon 1937
Cimicomorpha	Miridae	Phylinae (Phylini)	Andrewia bochkovi Konstantinov &Namyatova, 2020		3	unknown	4	Present data
Cimicomorpha	Reduviidae	Peiratinae	Androclus pictus (Herrich- Schaeffer, 1848)	Androclus pictus	7	1 pair*	unknown	Louis and Kumar 1973	*4-lobed gland, type not identified
Pentatomomorpha	Aradidae	Aneurinae	Aneurus (Aneurodes) avenius (Dufour, 1833)	Aneurus avenius Duf.	5*	1 pair of mesadenia*	4**, 5*	**Dufour 1833, *Grozeva and Kuznetsova 1992
Pentatomomorpha	Aradidae	Aneurinae	Aneurus (Aneurus) laevis (Fabricius, 1775)	Aneurus laevis (Fabricius)	6	1 pair of mesadenia	unknown	Pendergrast 1957
Pentatomomorpha	Aradidae	Aneurinae	Aneurus (Neaneurus) macrotylus Jakovlev, 1880	Aneurus macrotylus	unknown	unknown	5	Miyamoto 1957, 1959
Pentatomomorpha	Aradidae	Aneurinae	Aneurus angulatus Kormilev, 1965	Aneurus angulatus	5	1 pair of mesadenia	5	Kumar 1967
Pentatomomorpha	Aradidae	Aneurinae	Aneurus crenulatus Kormilev, 1957	Aneurus crenulatus Kormilev	unknown	1 pair of mesadenia	5	Kumar 1967
Pentatomomorpha	Aradidae	Aneurinae	Aneurus robustus Kormilev, 1957	Aneurus robustus	5	1 pair of mesadenia	5	Kumar 1967
Nepomorpha	Notonectidae	Anisopinae	Anisops genji Hutchinson, 1927	Anisops genji Hutchinson	unknown	unknown	7	Miyamoto 1957
Pentatomomorpha	Coreidae	Coreinae	Anisoscelis (Anisoscelis) marginellus (Dallas, 1852)	Anisoscelis foliacea marginella (Dallas, 1852)	7	unknown	unknown	Gomes et al. 2013
Cimicomorpha	Tingidae	Vianaidinae	Anommatocoris coleopteratus (Kormilev, 1955)	Anommatocoris coleoptratus Kormilev	2?*	1 pair of mesadenia	unknown	Drake and Davis 1960	* Each testis is bilobed
Cimicomorpha	Anthocoridae	Anthocorini	Anthocoris albiger (Reuter, 1884)	Anthocoris albiger Reuter, 1884	2	1 pair of mesadenia*	unknown	Horton and Lewis 2011
Cimicomorpha	Anthocoridae	Anthocorini	Anthocoris antevolens White, 1879	Anthocoris antevolens White, 1879	2	1 pair of mesadenia*	unknown	Horton and Lewis 2011	*Consist each of several thick branched tubes
Cimicomorpha	Anthocoridae	Anthocorini	Anthocoris bakeri Poppius, 1913	Anthocoris bakeri Poppius, 1913	2022-05-07	1 pair of mesadenia*	unknown	Horton and Lewis 2011	*Consist each of several thick branched tubes
Cimicomorpha	Anthocoridae	Anthocorini	Anthocoris confusus Reuter, 1884	Anthocoris confusus Reuter, 1884	2	1 pair of mesadenia*	unknown	Horton and Lewis 2011	*Consist each of several thick branched tubes
Cimicomorpha	Anthocoridae	Anthocorini	Anthocoris dimorphicus Anderson & Kelton, 1963	Anthocoris dimorphicus Anderson & Kelton, 1963	2	1 pair of mesadenia*	unknown	Horton and Lewis 2011	*Consist each of several thick branched tubes
Cimicomorpha	Anthocoridae	Anthocorini	Anthocoris musculus (Say, 1832)	Anthocoris musculus (Say, 1832)	2	1 pair of mesadenia*	unknown	Horton and Lewis 2011	*Consist each of several thick branched tubes
Cimicomorpha	Anthocoridae	Anthocorini	Anthocoris nemoralis (Fabricius, 1794)	Anthocoris nemoralis (F., 1794)	2	1 pair of mesadenia*	unknown	*Horton and Lewis 2011, Carayon 1972	*Consist each of several thick branched tubes
Cimicomorpha	Anthocoridae	Anthocorini	Anthocoris nemorum (Linnaeus, 1761)	Anthocoris nemorum	4*	1 pair of mesadenia*	7**	**Carayon 1950, *Pendergrast 1956, 1957	*Consist each of several thick branched tubes
Cimicomorpha	Anthocoridae	Anthocorini	Anthocoris sp.	Anthocoris sp.	2	1 pair of mesadenia*	unknown	Horton and Lewis 2011	*Consist each of several thick branched tubes
Cimicomorpha	Anthocoridae	Anthocorini	Anthocoris tomentosus Péricart, 1971	Anthocoris tomentosus Péricart, 1971	2	1 pair of mesadenia*	unknown	Horton and Lewis 2011	*Consist each of several thick branched tubes
Cimicomorpha	Anthocoridae	Anthocorini	Anthocoris whitei Reuter, 1884	Anthocoris whitei Reuter, 1884	2	1 pair of mesadenia*	unknown	Horton and Lewis 2011	*Consist each of several thick branched tubes
Pentatomomorpha	Pentatomidae	Discocephalinae	Antiteuchus macraspis (Perty, 1834)	Neodine macraspis Perty	7*	unknown	unknown	Schrader 1960a	*Including one harlequin lobe
Pentatomomorpha	Pentatomidae	Discocephalinae	Antiteuchus panamensis (Ruckes, 1959)	Mecistorhinus panamensis Ruckes	7*	unknown	unknown	Schrader 1960a	*Including one harlequin lobe
Pentatomomorpha	Pentatomidae	Discocephalinae	Antiteuchus tripterus (Fabricius, 1787)	Mecistorhinus tripterus Fabricius	7*	unknown	unknown	Schrader 1960a	*Including one harlequin lobe
Nepomorpha	Aphelocheiridae		Aphelocheirus (Aphelocheirus) aestivalis (Fabricius, 1794)	Aphelocheirus aestivalis (Fabricius, 1794)	4	1 pair of mesadenia and 1 unpaired ectodenia	5	Larsen 1938, Papáček and Soldán 2008
Nepomorpha	Aphelocheiridae		Aphelocheirus (Aphelocheirus) kawamurae Matsumura, 1915	Aphelocheirus takeuchii Esaki	unknown	unknown	5	Miyamoto 1957
Nepomorpha	Aphelocheiridae		Aphelocheirus (Aphelocheirus) nawae Nawa 1905	Aphelocheirus nawae Nawa	unknown	unknown	5	Miyamoto 1957
Nepomorpha	Aphelocheiridae		Aphelocheirus (Aphelocheirus) vittatus Matsumura, 1905	Aphelocheirus vittatus Matsumura	unknown	unknown	5	Miyamoto 1957
Pentatomomorpha	Pentatomidae	Asopinae	Apoecilus crocatus (Uhler, 1897)	Apateticus crocatus	7	unknown	unknown	Bowen 1922b
Cimicomorpha	Miridae	Mirinae (Mirini)	Apolygus hilaris (Horváth, 1905)	Cyphodema hilare Horváth	unknown	unknown	7	Miyamoto 1957
Cimicomorpha	Miridae	Mirinae (Mirini)	Apolygus lucorum (Meyer-Dür, 1843)	Lygocoris lucorum (M.-D.)	7*	unknown	8**	**Miyamoto 1957, *Leston 1961a
Pentatomomorpha	Berytidae	Berytinae	Apoplymus pectoralis Fieber, 1859	Apoplymus pectoralis Fieber	2	2 pairs of mesadenia	unknown	Grozeva 1995
Nepomorpha	Belostomatidae	Belostomatinae	Appasus japonicus Vuillefroy, 1864	Diplonychus japonicus Vuillefroy	unknown	unknown	5	Miyamoto 1957
Gerromorpha	Gerridae	Gerrinae	Aquarius elongatus (Uhler, 1896)	Aquarius elongatus Uhler	unknown	unknown	4	Miyamoto 1957
Gerromorpha	Gerridae	Gerrinae	Aquarius paludum (Fabricius, 1794)	Aquarius paludum Fabricius**/Gerris paludum Fabr.*	2*	absent*	4* **	Kerkis 1926, Miyamoto 1957**
Cimicomorpha	Nabidae	Nabinae (Arachnocorini)	Arachnocoris trinitatis Bergroth, 1916	Arachnocoris trinitatus Bergroth	3	unknown	7	Kuznetsova et al. 2007
Pentatomomorpha	Aradidae	Aradinae	Aradus (Aradus) betulae (Linnaeus, 1758)	Aradus betulae L.	unknown	1 pair of mesadenia	unknown	Grozeva and Kuznetsova 1992
Pentatomomorpha	Aradidae	Aradinae	Aradus (Aradus) cinnamomeus Panzer, 1806	Aradus cinnamomeus Panzer	5***, 6**	1 pair of mesadenia**	6*	*Carayon *1950, ***1955 , **Grozeva and Kuznetsova 1992
Pentatomomorpha	Aradidae	Aradinae	Aradus (Aradus) consentaneus Horváth, 1905	Aradus consentaneus Horváth	unknown	unknown	5	Miyamoto 1959
Pentatomomorpha	Aradidae	Aradinae	Aradus (Aradus) conspicuus Herrich-Schaeffer, 1835	Aradus crenatus	unknown	unknown	6	Carayon 1955
Pentatomomorpha	Aradidae	Aradinae	Aradus (Aradus) corticalis (Linnaeus, 1758)	Aradus corticalis (L.)	unknown	1 pair of mesadenia	unknown	Grozeva and Kuznetsova 1992
Pentatomomorpha	Aradidae	Aradinae	Aradus (Aradus) depressus (Fabricius, 1794)	Aradus depressus	unknown	unknown	5	Usinger and Matsuda 1959
Pentatomomorpha	Aradidae	Aradinae	Aradus (Aradus) orientalis Bergroth, 1885	Aradus orientalis Bergroth	unknown	unknown	6	Miyamoto 1957
Pentatomomorpha	Aradidae	Aradinae	Aradus (Aradus) pictus Baerensprung, 1859	Aradus pictus	unknown	unknown	7	Simiczyjew et al. 1996
Pentatomomorpha	Aradidae	Aradinae	Aradus sp.	Aradus sp.	5	unknown	4	Gross 1901
Cimicomorpha	Nabidae	Nabinae (Nabini)	Arbela nitidula (Stål, 1860)	Arbela nitidula Stål	unknown	unknown	7	Miyamoto 1957
Pentatomomorpha	Aradidae	Mezirinae	Arictus monteithi Kormilev, 1965	Arictus monteithi	5	1 pair of mesadenia	3	Kumar 1967
Pentatomomorpha	Aradidae	Mezirinae	Arictus tasmani (Kormilev, 1955)	Arictus tasmani	5	1 pair of mesadenia	3	Kumar 1967
Pentatomomorpha	Pentatomidae	Asopinae	Arma custos (Fabricius, 1794)	Arma custos Fabricius	unknown	unknown	7	Miyamoto 1957
Pentatomomorpha	Lygaeidae	Lygaeinae	Arocatus longiceps Stål, 1872		7	1 pair of mesadenia	7	Present data
Pentatomomorpha	Lygaeidae	Lygaeinae	Arocatus melanostoma Scott, 1874	Arocatus melanostonus Scott	unknown	unknown	7	Miyamoto 1957
Pentatomomorpha	Lygaeidae	Lygaeinae	Arocatus rusticus (Stål, 1867)	Arocatus rusticus Stål	7	unknown	unknown	Malipatil 1978
Pentatomomorpha	Artheneidae	Artheneinae	Artheneidea tenuicornis Kiritshenko, 1914	Artheneidea tenuicornis Kir.	2	unknown	7	Grozeva and Kuznetsova 1992
Pentatomomorpha	Artheneidae	Artheneinae	Artheneis deserticola Kerzhner, 1997	Artheneis sp.n.3/Artheneis balcanica Kormilev	2	unknown	7	Grozeva and Kuznetsova 1992
Pentatomomorpha	Artheneidae	Artheneinae	Artheneis intricata V.G. Putshkov, 1969	Artheneis sp.n.1	2	unknown	7	Grozeva and Kuznetsova 1992
Pentatomomorpha	Artheneidae	Artheneinae	Artheneis kiritshenkoi Kerzhner, 1997	Artheneis sp.n.2	2	unknown	7	Grozeva and Kuznetsova 1992
Pentatomomorpha	Artheneidae	Artheneinae	Artheneis wagneri Ribes, 1972	Artheneis wagneri Ribes	2	unknown	7	Grozeva and Kuznetsova 1992
Cimicomorpha	Miridae	Phylinae (Phylini)	Asciodema obsoleta (Fieber, 1864)	Asciodema obsoletus (Fieber)	3	unknown	unknown	Leston 1961a
Gerromorpha	Gerridae	Halobatinae	Asclepios shiranui (Esaki, 1924)	Asciepios shiranui Esaki	unknown	unknown	4	Miyamoto 1957
Cimicomorpha	Reduviidae	Harpactorinae (Harpactorini)	Atopozelus opsimus Elkins, 1954	Atopozelus opsimus	7	unknown	unknown	Gomes et al. 2013
Cimicomorpha	Miridae	Phylinae (Nasocorini)	Atractotomus mali (Meyer-Dür, 1843)	Atractotomus mali (M.-D.)	3	unknown	unknown	Leston 1961a
Cimicomorpha	Reduviidae	Harpactorinae (Harpactorini)	Aulacosphodrus leucocephalus (Fabricius, 1794)	Sphedanolestes (Aulacosphodrus) leucocephalus	7	1 pair*	7	Louis and Kumar 1973	*4-lobed gland, type not identified
Cimicomorpha	Reduviidae	Emesinae (Leistarchini)	Bagauda lucifugus McAtee & Malloch, 1926	Bagauda lucifugus	7	1 pair of mesadenia	unknown	Wygodzinsky 1966	*3-lobed gland
Cimicomorpha	Reduviidae	Emesinae (Metapterini)	Barce fraterna (Say, 1831)	Barce fraterna banksii	7*	a pair of mesadenia*	7	Wygodzinsky 1966	*In two groups, with 4 and 3 follicles respectively. 3-lobed gland
Nepomorpha	Belostomatidae	Belostomatinae	Belostoma anurum (Herrich-Schaeffer, 1948)	Belostoma anurum (Herrich-Schaeffer, 1948)	5	unknown	unknown	Pereira et al. 2015
Nepomorpha	Belostomatidae	Belostomatinae	Belostoma micantulum (Stål, 1860)	Belostoma micantulum Stål, 1858)	5	unknown	unknown	Pereira et al. 2015
Nepomorpha	Belostomatidae	Belostomatinae	Belostoma plebejum (Stål, 1860)	Belostoma plebejum	5	absent	unknown	Munhoz et al. 2020
Nepomorpha	Belostomatidae	Belostomatinae	Belostoma stollii (Amyot & Serville, 1843)	Belostoma stollii	5	absent	unknown	Munhoz et al. 2020
Nepomorpha	Belostomatidae	Belostomatinae	Belostoma testaceopallidum Latreille, 1807	Belostoma testaceopallidum	5	absent	unknown	Munhoz et al. 2020
Cimicomorpha	Reduviidae	Emesinae (Deliastini)	Bergemesa brachmanni (Berg, 1863)	Bergemesa brachmanni	7	1 pair of mesadenia	unknown	Wygodzinsky 1966
Pentatomomorpha	Berytidae	Berytinae	Berytinus (Berytinus) clavipes (Fabricius, 1775)	Beryrinus (Berytinus) clavipes (Fabricius)	2	1 paired and 1 unpaired mesadenia	unknown	Grozeva 1995
Pentatomomorpha	Berytidae	Berytinae	Berytinus (Berytinus) minor (Herrich-Schaeffer, 1835)	Berytinus (Berytinus) minor (Herrich-Schaeffer	2*	1 paired and 1 unpaired mesadenia**	7***	***Carayon 1950, *Pendergrast 1956, **Grozeva 1995
Pentatomomorpha	Berytidae	Berytinae	Berytinus (Lizinus) distinguendus (Ferrari, 1874)	Beryrinus (Lizinusj distinguendus (Ferrari	2	1 paired and 1 unpaired mesadenia	unknown	Grozeva 1995
Pentatomomorpha	Berytidae	Berytinae	Berytinus (Lizinus) montivagus (Meyer-Dür, 1841)	Berytinus (Lizinusj montivugus (Meyer- Dur)	2	1 paired and 1 unpaired mesadenia	unknown	Grozeva 1995
Cimicomorpha	Anthocoridae	Blaptostetini	Blaptostethus africanus (Carayon, 1956)	Blaptostethus africanus Carayon	2	1 pair of mesadenia	unknown	Carayon 1972
Cimicomorpha	Miridae	Orthotylinae (Orthotylini)	Blepharidopterus angulatus (Fallén, 1807)	Blepharidopterus angulatus (Fallen)	2	unknown	unknown	Leston 1961a, Akingbohungbe 1983
Cimicomorpha	Miridae	Orthotylinae (Orthotylini)	Blepharidopterus chlorionis (Say, 1832)	Diaphnocoris chlorionis (Say)	2	unknown	unknown	Akingbohungbe 1983
Cimicomorpha	Reduviidae	Emesinae (Metapterini)	Bobba villiersi Wygodzinsky, 1966	Bobba villiersi	5	1 pair of mesadenia	unknown	Wygodzinsky 1966
Pentatomomorpha	Aradidae	Mezirinae	Brachyrhynchus australis (Walker, 1873)	Mezira australis	unknown	1 pair of mesadenia	unknown	Kumar 1967
Pentatomomorpha	Pentatomidae	Edessinae	Brachystethus rubromaculatus Dallas, 1851	Brachystethus rubromaculatus Dallas	7*	unknown	unknown	Schrader 1960a	*Including one harlequin lobe
Pentatomomorpha	Coreidae	Coreinae	Brachytes bicolor Westwood, 1842	Brachytes bicolor Westwood, 1842	7	1 pair*	unknown	Kaur and Patial 2012	*Gland type not identified
Cimicomorpha	Miridae	Bryocorinae (Bryocorini)	Bryocoris pteridis (Fallén, 1807)		1	unknown	unknown	Present data
Cimicomorpha	Anthocoridae	Cardiastethini	Buchananiella whitei Reuter, 1884	Buchananiella whitei Reuter, 1884	2	1 pair of mesadenia	unknown	Postle and Woodward 1988
Pentatomomorpha	Aradidae	Calisiinae	Calisius hackeri Kormilev, 1958	Calisius hackeri	2	1 pair of mesadenia	6	Kumar 1967
Cimicomorpha	Miridae	Mirinae (Mirini)	Calocoris affinis (Herrich-Schaeffer, 1835)	Calocoris affinis (Herrich-Schaeffer, 1835)	7	2 pairs of ectadenia and 2 unpaired mesadenia	unknown	Mróz and Wojciechowski 2011
Cimicomorpha	Miridae	Mirinae (Mirini)	Calocoris nemoralis (Fabricius, 1787)	Calocoris hispanicus (Gmelin)	7	unknown	unknown	Leston 1961a
Pentatomomorpha	Alydidae	Alydinae	Camptopus lateralis (Germar, 1817)	Camptopus lateralis (Germ.)	7**	unknown	7*	*After Carayon 1950, **Present data
Cimicomorpha	Miridae	Mirinae (Mirini)	Camptozygum aequale (Villers, 1789)	Camptozygum pinastri (Fall.)	7	unknown	unknown	Leston 1961a
Cimicomorpha	Miridae	Phylinae (Nasocorini)	Campylomma plantarum Lindberg, 1958	Campylomma plantarum Lindberg Nigeria	3	unknown	unknown	Akingbohungbe 1983
Cimicomorpha	Miridae	Phylinae (Nasocorini)	Campylomma verbasci (Meyer-Dür, 1843)	Campylomma verbasci (Meyer)	3	unknown	unknown	Akingbohungbe 1983
Cimicomorpha	Miridae	Bryocorinae (Eccritotarsini)	Campyloneura virgula (Herrich-Schaeffer, 1835)		*	unknown	7	Present data	*Parthenogenetic species
Cimicomorpha	Tingidae	Cantacaderinae	Cantacader lethierryi Scott, 1874	Cantacader lethierryi Scott	unknown	unknown	5	Miyamoto 1957
Cimicomorpha	Tingidae	Cantacaderinae	Cantacader quadricornis (Lepeletier & Serville, 1828)		1	unknown	unknown	Present data
Cimicomorpha	Tingidae	Cantacaderinae	Cantacader quinquecostatus (Fieber, 1844)	Cantacader quinquecostatus (Fieber)	2	1 pair of mesadenia	5	Drake and Davis 1960
Pentatomomorpha	Pentatomidae	Asopinae	Cantheconidea sp.	Cantheconidea sp.	unknown	unknown	7	Miyamoto 1957
Cimicomorpha	Miridae	Mirinae (Mirini)	Capsodes gothicus (Linnaeus, 1758)	Capsodes gothicus (Linnaeus, 1758)	6	unknown	unknown	Akingbohungbe 1983
Cimicomorpha	Miridae	Mirinae (Mirini)	Capsus ater (Linnaeus, 1758)	*Rhopalotomus ater (L.)/**Capsus ater (Linnaeus, 1758)	7*	unknown	7**	*Woodward 1950, **Akingbohungbe 1983
Cimicomorpha	Anthocoridae	Cardiastethini	Cardiastethus aridimpressus Gross, 1955	Cardiastethus aridimpressus Gross, 1955	2	1 pair of mesadenia	unknown	Postle and Woodward 1988
Cimicomorpha	Anthocoridae	Cardiastethini	Cardiastethus jasciiventris (Garbiglietti, 1869)	Cardiastethus jasciiventris (Garb.)	2	1 pair of mesadenia	unknown	Carayon 1972
Cimicomorpha	Anthocoridae	Cardiastethini	Cardiastethus minutus Poppius, 1909	Cardiastethus minutus Poppius, 1909	2	1 pair of mesadenia	unknown	Postle and Woodward 1988
Pentatomomorpha	Pentatomidae	Pentatominae (Carpocorini)	Carpocoris fuscispinus (Boheman, 1851)	Carpocoris fuscispina (Boh.)	6	unknown	unknown	Pendergrast 1956
Pentatomomorpha	Aradidae	Carventinae	Carventus australis Kormilev, 1958	Carventus australis	4	1 pair of mesadenia	4	Kumar 1967
Pentatomomorpha	Aradidae	Carventinae	Carventus elongatus Kormilev, 1965	Carventus elongatus	3	1 pair of mesadenia	3	Kumar 1967
Pentatomomorpha	Pentatomidae	Discocephalinae	Cataulax pudens (Distant 1889)	Architas pudens Distant	7*	unknown	unknown	Schrader 1960a	*Including one harlequin lobe
Pentatomomorpha	Coreidae	Coreinae	Catorhintha guttula (Fabricius, 1794)	Catorhintha guttula	7	unknown	unknown	Souza et al. 2009
Pentatomomorpha	Blissidae	Blissinae	Cavelerius saccharivorus (Okajima, 1922)	Cavelerius saccharivorus (Okajima, 1922)*/Ischnodemus saccharivorus Okajima**	4*	1 pair mesadenia*	6**	**Miyamoto 1957,* Slater and Miyamoto 1963	*Each gland is bilobed
Nepomorpha	Corixidae	Corixinae	Cenocorixa bifida hungerfordi Lansbury, 1960	Cenocorixa bifida hungerfordi	unknown	unknown	7	Jansson and Scudder 1974
Pentatomomorpha	Coreidae	Pseudophloeinae	Ceraleptus lividus Stein, 1858 ·	Ceraleptus lividus Stein	6	unknown	unknown	Woodward 1950
Cimicomorpha	Miridae	Orthotylinae (Ceratocapsini)	Ceratocapsus incisus Knight, 1923	Ceratocapsus incisus Knight	2	unknown	unknown	Akingbohungbe 1983
Cimicomorpha	Miridae	Orthotylinae (Ceratocapsini)	Ceratocapsus modestus (Uhler, 1887)	Ceratocapsus modestus (Uhler)	2	unknown	unknown	Akingbohungbe 1983
Cimicomorpha	Miridae	Orthotylinae (Ceratocapsini)	Ceratocapsus nigellus Knight, 1923	Ceratocapsus nigellus Knight	2	unknown	unknown	Akingbohungbe 1983
Cimicomorpha	Miridae	Orthotylinae (Ceratocapsini)	Ceratocapsus pilosulus Knight, 1930	Ceratocapsus pilosulus Knight	2	unknown	unknown	Akingbohungbe 1983
Dipsocoromorpha	Ceratocombidae	Ceratocombinae	Ceratocombus (Ceratocombus) coleoptratus (Zetterstedt, 1819)		7	unknown	unknown	Present data
Dipsocoromorpha	Ceratocombidae	Ceratocombinae	Ceratocombus (Xylonannus) sp.	Ceratocombus (Xylonannus) sp.	unknown	unknown	6	Miyamoto 1957
Cimicomorpha	Reduviidae	Reduviinae	Cethera musiva (Germar, 1837)	Cethra musiva	unknown	unknown	7	Louis and Kumar 1973
Cimicomorpha	Miridae	Bryocorinae (Monaloniini)	Chamus sp.	Chamopsis sp.	2	unknown	unknown	Akingbohungbe 1983
Cimicomorpha	Miridae	Mirinae (Mirini)	Charagochilus (Charagochilus) gyllenhalii (Fallén, 1807)	Charagochillus gyllenhali (Fall.)	7	unknown	unknown	Leston 1961a
Pentatomomorpha	Malcidae	Chaulipinae	Chauliops fallax Scott, 1874	Chauliops fallax Scott	unknown	unknown	5	Miyamoto 1957
Pentatomomorpha	Aradidae	Mezirinae	Chiastoplonia minuta Kormilev, 1965	Chiastoplonia minuta	3	1 pair of mesadenia	3	Kumar 1967
Pentatomomorpha	Artheneidae	Artheneinae	Chilacis typhae (Perris, 1857)	Chilacis typhae Perris	2	unknown	7	Grozeva and Kuznetsova 1992
Pentatomomorpha	Cydnidae	Cydninae	Chilocoris confusus Horváth, 1919	Chilocoris confusus Horváth	unknown	unknown	5	Miyamoto 1957
Cimicomorpha	Miridae	Phylinae (Nasocorini)	Chlamydatus associatus (Uhler, 1872)	Chlamydatus associatus (Uhler)	3	unknown	unknown	Akingbohungbe 1983
Cimicomorpha	Cimicidae	Cimicinae	Cimex emarginatus Simov, Ivanova & Schunger, 2006		7	unknown	7	Present data
Cimicomorpha	Cimicidae	Cimicinae	Cimex hirundinis Lamarck, 1816	Oeciacus hirundinis Jen.	7*	unknown	7* **	**Carayon 1950, *Present data
Cimicomorpha	Cimicidae	Cimicinae	Cimex lectularius Linnaeus, 1758	Cimex lectularius	7**	1 pair of mesadenia**	7*	*Carayon 1950, **Davis 1956
Pentatomomorpha	Coreidae	Coreinae	Cletus hoplomachus Breddin, 1909	Cletus hoplomachus Breddin	unknown	unknown	7	Miyamoto 1957
Pentatomomorpha	Coreidae	Coreinae	Cletus punctulatus (Westwood, 1842)	Cletus punctulatus (Westwood, 1842)	7	1 pair*	unknown	Kaur and Patial 2012	*Gland type not identified
Pentatomomorpha	Coreidae	Coreinae	Cletus rubidiventris (Westwood, 1842)	Cletus pallescens Walker, 1871	7	1 pair*	unknown	Kaur and Patial 2012	*Gland type not identified
Pentatomomorpha	Coreidae	Coreinae	Cletus rusticus Stål, 1860	Cletus rusticus Stål	unknown	unknown	7	Miyamoto 1957
Pentatomomorpha	Coreidae	Coreinae	Cletus trigonus (Thunberg, 1783)	Cletus trigonus Thunberg	unknown	unknown	7	Miyamoto 1957
Cimicomorpha	Miridae	Mirinae (Mirini)	Closterotomus biclavatus dalmatinus (Wagner, 1957)	Calocoris dalmatinus E. Wagner	7	unknown	unknown	Akingbohungbe 1983
Cimicomorpha	Miridae	Mirinae (Mirini)	Closterotomus norwegicus (Gmelin, 1790)	Calocoris norvegicus (Gmelin)	7	unknown	unknown	Leston 1961a
Cimicomorpha	Tingidae	Tinginae	Cochlochila (Physodictyon) conchata (Matsumura, 1913)	Cochlochia (sic!) conchata Matsumura	unknown	unknown	7	Miyamoto 1957
Cimicomorpha	Miridae	Mirinae (Stenodemini)	Collaria meilleurii Provancher, 1872	Collaria meilleurii Provancher	2022-02-03	unknown	unknown	Akingbohungbe 1983
Cimicomorpha	Miridae	Mirinae (Stenodemini)	Collaria oleosa (Distant, 1883)	Collaria oleosa (Distant, 1883)	2	2 pairs of ectadenia and 2 unpaired mesadenia	unknown	Vélez et al. 2020
Cimicomorpha	Tingidae	Tinginae	Copium clavicorne (Linnaeus, 1758)	Copium clavicorne (Linnaeus, 1758)	2	2 pairs*	unknown	Grozeva and Nokkala 2001	*Gland type not identified
Cimicomorpha	Tingidae	Tinginae	Copium japonicum Esaki, 1931	Copium japonicum Esaki	unknown	unknown	7	Miyamoto 1957
Cimicomorpha	Reduviidae	Harpactorinae (Harpactorini)	Coranus (Coranus) subapterus (De Geer, 1773)	Coranus subapterus	unknown	unknown	7	Woodward 1950, Carayon 1950
Cimicomorpha	Reduviidae	Harpactorinae (Harpactorini)	Coranus (Velinoides) dilatatus (Matsumura, 1913)	Velinoides dilatatus Matsumura	unknown	unknown	7	Miyamoto 1957
Pentatomomorpha	Coreidae	Coreinae	Coreus marginatus (Linnaeus, 1758)	Coreus marginatus	7*	1 pair of mesadenia and 1 pair of ectadenia* **	7*	Ogorzałek 2007, Lemos et al. 2010	**Multi-lobed tubular gland
Pentatomomorpha	Dinidoridae	Dinidorinae	Coridius janus (Fabricius, 1775)	Coridius janus	7	numerous mesadenia and ectodenia	7	Kumar 1962
Cimicomorpha	Miridae	Orthotylinae (Coridromiini)	Coridromius minusculus Carvalho, 1987		1	unknown	unknown	Present data
Pentatomomorpha	Cydnidae	Thyreocorinae	Corimelaena (Parapora) extensa Uhler 1863	Corimelaena (Thyreocoris) extensa Uhler	unknown	unknown	7	Lung and Goeden 1982
Pentatomomorpha	Coreidae	Pseudophloeinae	Coriomeris hirticornis (Fabricius, 1794)	Coriomeris hirticornis (F.)	unknown	unknown	7	after Carayon1950
Nepomorpha	Corixidae	Corixinae	Corisa (Macrocorisa) dentipes Thomson, 1869	Corixa dentipes Тhoms.	7	1 pair*	7	Kerkis 1926, Larsen 1938	*4-lobed gland, type not identified
Cimicomorpha	Tingidae	Tinginae	Corythucha arcuata (Say, 1832)		2	1 pair*	7	Present data	*Gland type not identified
Cimicomorpha	Tingidae	Tinginae	Corythucha ciliata (Say, 1832)	Corythucha ciliata (Say, 1832)	2	2 pairs*	unknown	Grozeva and Nokkala 2001	*Gland type not identified
Cimicomorpha	Tingidae	Tinginae	Corythucha marmorata (Uhler, 1878)	Corythucha marmorata	2	1 pair*	5	Xia and Li 2019	*Gland type not identified
Cimicomorpha	Tingidae	Tinginae	Corythucha pallipes Parshley, 1918	Corytucha pallipes Parshley	2	2 pairs of mesadenia	unknown	Drake and Davis 1960
Cimicomorpha	Reduviidae	Harpactorinae (Harpactorini)	Cosmoclopius nigroannulatus Stål, 1860	Cosmolopius nigroannulatus	unknown	1 pair*	7	Jahnke et al. 2006	*4-lobed gland, type not identified
Cimicomorpha	Miridae	Phylinae (Hallodapini)	Cremnocephalus albolineatus Reuter, 1875		7	unknown	unknown	Present data
Cimicomorpha	Miridae	Mirinae (Mirini)	Creontiades pallidus (Rambur, 1839)	Creontiades pallidus (Ramnbur)	7	unknown	unknown	Akingbohungbe 1983
Cimicomorpha	Miridae	Phylinae (Semiini)	Criocoris saliens (Reuter, 1876)	Criocoris saliens (Reuter)	3	unknown	unknown	Akingbohungbe 1983
Dipsocoromorpha	Dipsocoridae		Cryptostemma (Cryptostemma) alienum Herrich-Schaeffer, 1835	Cryptostemma alienum	unknown	unknown	5	Štys et al. 1998
Dipsocoromorpha	Dipsocoridae		Cryptostemma (Cryptostemma) carpaticum Josifov, 1967	Cryptostemma carpaticum	unknown	unknown	5	Štys et al. 1998
Dipsocoromorpha	Dipsocoridae		Cryptostemma hickmani Hill, 1987	Cryptostemma (s. str.) hickmani Hill	3	unknown	unknown	Grozeva and Nokkala 1996
Dipsocoromorpha	Dipsocoridae		Cryptostemma monga Hill, 1987		3	unknown	unknown	Present data
Dipsocoromorpha	Dipsocoridae		Cryptostemma sp.	Cryptostemma sp.	unknown	unknown	5	Miyamoto 1957
Cimicomorpha	Reduviidae	Harpactorinae (Harpactorini)	Cydnocoris russatus Stål, 1866	Cydnocoris russatus Stål	unknown	unknown	7	Miyamoto 1957
Cimicomorpha	Miridae	Orthotylinae (Orthotylini)	Cyllecoris histrionius (Linnaeus, 1767)	Cyllecoris histrionicus (L.)	2	unknown	unknown	Leston 1961a
Nepomorpha	Corixidae	Cymatinae	Cymatia coleoptrata (Fabricius, 1777)	Cymatia coleoptrata Fal.	5	1 pair*	7	Kerkis, 1926	*4-lobed gland, type not identified
Pentatomomorpha	Cymidae	Cyminae	Cymus aurescens Distant, 1883	Cymus aurescens Distant	unknown	unknown	5	Miyamoto 1957
Pentatomomorpha	Cymidae	Cyminae	Cymus sp.	Cymus sp	unknown	unknown	7	Miyamoto 1959
Cimicomorpha	Miridae	Mirinae (Mirini)	Cyphodemidea saundersi (Reuter, 1896)	Lygus sundersi Reuter	unknown	unknown	7	Miyamoto 1957
Cimicomorpha	Miridae	Orthotylinae (Orthotylini)	Cyrtorhinus caricis (Fallén, 1807)	Cyrtorhinus caricis (Fall.)	1	unknown	unknown	Leston 1961a
Cimicomorpha	Miridae	Orthotylinae (Orthotylini)	Cyrtorhinus lividipennis Reuter, 1884	Cyrtorrhinus lividipennis Reuter	unknown	unknown	7	Miyamoto 1957
Cimicomorpha	Miridae	Deraeocorinae (Deraeocorini)	Deraeocoris (Camptobrochis) borealis (Van Duzee, 1920)	Deraeocoris borealis (Van Duzee)	8	unknown	unknown	Akingbohungbe 1983
Cimicomorpha	Miridae	Deraeocorinae (Deraeocorini)	Deraeocoris (Camptobrochis) crigi Leston & Gibbs, 1968	Deraeocoris crigi sp. n.	2	unknown	unknown	Leston and Gibbs 1968
Cimicomorpha	Miridae	Deraeocorinae (Deraeocorini)	Deraeocoris (Camptobrochis) nebulosus (Uhler, 1872)	Deraeocoris nebulosus (Uhler)	2022-02-03	unknown	unknown	Akingbohungbe 1983
Cimicomorpha	Miridae	Deraeocorinae (Deraeocorini)	Deraeocoris (Deraeocoris) albigulus Knight, 1921	Deraeocoris albigulus Knight	8	unknown	unknown	Akingbohungbe 1983
Cimicomorpha	Miridae	Deraeocorinae (Deraeocorini)	Deraeocoris (Deraeocoris) aphidiphagus Knight, 1921	Deraeocoris aphidiphagus Knight	8	unknown	unknown	Akingbohungbe 1983
Cimicomorpha	Miridae	Deraeocorinae (Deraeocorini)	Deraeocoris (Deraeocoris) ater (Jakovlev, 1889)	Deraeocoris ater Jakovlev	unknown	unknown	8	Miyamoto 1957
Cimicomorpha	Miridae	Deraeocorinae (Deraeocorini)	Deraeocoris (Deraeocoris) fasciolus Knight, 1921	Deraeocoris fasciolus Knight	2022-07-08	unknown	unknown	Akingbohungbe 1983
Cimicomorpha	Miridae	Deraeocorinae (Deraeocorini)	Deraeocoris (Deraeocoris) madisonensis Akingbohungbe, 1972	Deraeocoris madisonensis Akingbohungbe	8	unknown	unknown	Akingbohungbe 1983
Cimicomorpha	Miridae	Deraeocorinae (Deraeocorini)	Deraeocoris (Deraeocoris) nitenatus (Knight, 1921)	Deraeocoris nitenatus Knight	8	unknown	unknown	Akingbohungbe 1983
Cimicomorpha	Miridae	Deraeocorinae (Deraeocorini)	Deraeocoris (Deraeocoris) olivaceus (Fabricius, 1777)	Deraeocoris olivaceus (F.)	7	unknown	unknown	Leston 1961a
Cimicomorpha	Miridae	Deraeocorinae (Deraeocorini)	Deraeocoris (Deraeocoris) quercicola Knight, 1921	Deraeocoris quercicola Knight	8	unknown	unknown	Akingbohungbe 1983
Cimicomorpha	Miridae	Deraeocorinae (Deraeocorini)	Deraeocoris (Deraeocoris) ruber (Linnaeus, 1758)	Deraeocoris ruber (Linnaeus)	8	unknown	unknown	Leston 1961a, Akingbohungbe 1983
Cimicomorpha	Miridae	Deraeocorinae (Deraeocorini)	Deraeocoris (Deraeocoris) rutilus (Herrich-Schaeffer, 1838)		7	unknown	unknown	Present data
Cimicomorpha	Miridae	Deraeocorinae (Deraeocorini)	Deraeocoris (Knightocapsus) lutescens (Schilling, 1837)	Deraeocoris lutescens (Schill.)	2	unknown	unknown	Leston 1961a
Cimicomorpha	Miridae	Deraeocorinae (Deraeocorini)	Deraeocoris (Plexaris) sp. (martini group)	Deraeocoris sp. (martini group)	2	unknown	unknown	Akingbohungbe 1983
Cimicomorpha	Miridae	Mirinae (Mirini)	Dichrooscytus repletus (Heidemann, 1892)	Dichrooscytus repletus (Heidemann)	7	unknown	unknown	Akingbohungbe 1983
Cimicomorpha	Miridae	Mirinae (Mirini)	Dichrooscytus valesianus Fieber, 1861		7		unknown	Present data
Cimicomorpha	Tingidae	Tinginae	Dictyla humuli (Fabricius, 1794)	Monanthia symphyti (Vallot)	unknown	unknown	7	Carayon 1950
Cimicomorpha	Tingidae	Tinginae	Dictyla monotropidia (Stål, 1858)	Dictyla monotropidia (Stål, 1858)	1	unknown	unknown	Gomes et al. 2013
Cimicomorpha	Miridae	Bryocorinae (Dicyphini)	Dicyphus (Brachyceroea) albonasutus Wagner, 1951		1	unknown	7	Present data
Cimicomorpha	Miridae	Bryocorinae (Dicyphini)	Dicyphus (Brachyceroea) annulatus (Wolff, 1804)	Dicyphus annulatus (Wolf)	1*, 2**	unknown	unknown	*Leston 1961a, **Present data
Cimicomorpha	Miridae	Bryocorinae (Dicyphini)	Dicyphus (Brachyceroea) botrydis Rieger, 2002		1	unknown	7	Present data
Cimicomorpha	Miridae	Bryocorinae (Dicyphini)	Dicyphus (Brachyceroea) digitalidis Josifov, 1958		1	unknown	7	Present data
Cimicomorpha	Miridae	Bryocorinae (Dicyphini)	Dicyphus (Brachyceroea) globulifer (Fallén, 1829)	Dicyphus (Brachyceroea) globulifer (Fallén, 1829)	1* **	unknown	7*	*Slack 1938, **Leston 1961a
Cimicomorpha	Miridae	Bryocorinae (Dicyphini)	Dicyphus (Dicyphus) cerastii Wagner, 1951	Dicyphus (Dicyphus) cerastii Wagner, 1951	1	unknown	unknown	Grozeva and Simov 2008
Cimicomorpha	Miridae	Bryocorinae (Dicyphini)	Dicyphus (Dicyphus) constrictus (Boheman, 1852)	Dicyphus (Dicyphus) constrictus (Bohamen, 1852)	1*	unknown	7**	*Leston 1961a, **Grozeva and Simov 2008
Cimicomorpha	Miridae	Bryocorinae (Dicyphini)	Dicyphus (Dicyphus) epilobii Reuter, 1883	Dicyphus epilobii Reuter	1	unknown	unknown	Leston 1961a
Cimicomorpha	Miridae	Bryocorinae (Dicyphini)	Dicyphus (Dicyphus) errans (Wolff, 1804)	Dicyphus errans (Wolff)	1* **	unknown	7**	*Akingbohungbe 1983, **Present data
Cimicomorpha	Miridae	Bryocorinae (Dicyphini)	Dicyphus (Dicyphus) hesperus Knight, 1943	Dicyphus (Dicyphus) hesperus Knight, 1943	1	unknown	7	Grozeva and Simov 2008
Cimicomorpha	Miridae	Bryocorinae (Dicyphini)	Dicyphus (Dicyphus) pallidus (Herrich-Schaeffer, 1836)	Dicyphus (Dicyphus) pallidus (Herrich-Schaeffer, 1836)	1	unknown	unknown	Akingbohungbe 1983, Grozeva and Simov 2008
Cimicomorpha	Miridae	Bryocorinae (Dicyphini)	Dicyphus (Dicyphus) stachydis J. Sahlberg, 1878	Dicyphus stachydis Reuter	1	unknown	unknown	Leston 1961a
Cimicomorpha	Miridae	Bryocorinae (Dicyphini)	Dicyphus (Dicyphus) tamaninii Wagner, 1951		1	unknown	7	Present data
Cimicomorpha	Miridae	Bryocorinae (Dicyphini)	Dicyphus (Idolocoris) pallicornis (Fieber, 1861)	Dicyphus pallicornis (Fieber)	1	unknown	unknown	Akingbohungbe 1983
Cimicomorpha	Miridae	Bryocorinae (Dicyphini)	Dicyphus (Mesodicyphus) martinoi Josifov, 1958	Dicyphus (Mesodicyphus) martinoi Josifov, 1958	1	unknown	7	Grozeva 2003
Pentatomomorpha	Blissidae	Blissinae	Dimorphopterus bicoloripes (Distant, 1883)	Blissus bicoloripes Distant	6*	2 pairs of mesadenia*	6**	**Miyamoto 1957,* Slater and Miyamoto 1963
Pentatomomorpha	Blissidae	Blissinae	Dimorphopterus blissoides (Baerensprung, 1859)	Dimorphopterus blissoides Bär	6	1 pair of mesadenia	unknown	Grozeva and Kuznetsova 1992
Pentatomomorpha	Blissidae	Blissinae	Dimorphopterus japonicus (Hidaka, 1959)	Blissus japonicus	6	1 pair of mesadenia	unknown	Slater and Miyamoto 1963
Pentatomomorpha	Blissidae	Blissinae	Dimorphopterus pallipes (Distant, 1883)	Blissus pallipes Distant	6*	unknown	6**	**Miyamoto 1957,* Slater and Miyamoto 1963
Pentatomomorpha	Blissidae	Blissinae	Dimorphopterus sp.	Dimorphopterus sp.	unknown	unknown	7	Malipatil 1978
Pentatomomorpha	Blissidae	Blissinae	Dimorphopterus spinolae (Signoret, 1857)	Dimorphopterus spinolai (sic!) (Signoret)	unknown	unknown	7	Carayon 1950
Pentatomomorpha	Pentatomidae	Discocephalinae	Dinocoris rufitarsus Ruckes, 1958	Dinocoris rufitarsus Ruckes	8*	unknown	unknown	Schrader 1960a	*Including one harlequin lobe
Pentatomomorpha	Pentatomidae	Asopinae	Dinorhynchus dybowskyi Jakovlev, 1876	Dinorhynchus dybowskyi Jakovlev	unknown	unknown	7	Miyamoto 1957
Cimicomorpha	Miridae	Phylinae (Hallodapini)	Diocoris triangulifer (Poppius, 1914)	Systellonotidea triangulifer Poppius	3	unknown	unknown	Akingbohungbe 1983
Cimicomorpha	Miridae	Bryocorinae (Bryocorini)	Diplazicoris lombokianus Konstantinov & Knyshov, 2015		1	unknown	unknown	Present data
Nepomorpha	Belostomatidae	Belostomatinae	Diplonychus rusticus (Fabricius, 1781)	Sphaerodema (Diplonychus) rusticum	7*	unknown	5**	**Jawale and Ranade 1990, *Samanta et al. 2022
Cimicomorpha	Thaumastocoridae	Xylastodorinae	Discocoris drakei Slater & Ashlock, 1959	Discocoris drakei	unknown	unknown	3	Couturier et al. 2002
Cimicomorpha	Reduviidae	Harpactorinae (Harpactorini)	Doldina carinulata (Stål, 1859)	Doldina carinulata (Stål, 1859)	7	unknown	unknown	Gomes et al. 2013
Cimicomorpha	Miridae	Mirinae (Stenodemini)	Dolichomiris (Dolichomiris) linearis Reuter, 1882	Dolichomiris linearis Reuter, 1882	6	2 pairs of ectadenia and 2 unpaired mesadenia	unknown	Mróz and Wojciechowski 2011
Pentatomomorpha	Aradidae	Mezirinae	Drakiessa confusa Kormilev, 1965	Drakiessa confusa	5	1 pair of mesadenia	5	Kumar 1967
Pentatomomorpha	Aradidae	Mezirinae	Drakiessa hackeri (Drake, 1942)	Drakiessa hackeri	5	1 pair of mesadenia	5	Kumar 1967
Pentatomomorpha	Aradidae	Mezirinae	Drakiessa tertia Kormilev, 1964	Drakiessa tertia	5	1 pair of mesadenia	5	Kumar 1967
Cimicomorpha	Miridae	Orthotylinae (Orthotylini)	Dryophilocoris (Camarocyphus) luteus (Herrich-Schaeffer, 1835)		2	unknown	unknown	Present data
Cimicomorpha	Miridae	Orthotylinae (Orthotylini)	Dryophilocoris (Dryophilocoris) flavoquadrimaculatus (De Geer, 1773)	Cyllecoris flavoquadrimaculatus (De Geer)*/Dryophilocoris flvoquadrimaculatus (De Greer)**	2**	unknown	7*	*Woodward 1950, **Leston 1961a
Cimicomorpha	Miridae	Orthotylinae (Halticini)	Ectmetopterus micantulus (Horváth, 1905)	Halticus micantulus Horváth	2*	unknown	7**	**Miyamoto 1957, *Akingbohungbe 1983
Cimicomorpha	Reduviidae	Peiratinae	Ectomocoris cruciger (Fabricius, 1803)	Ectomocoris cruciger	7	1 pair*	unknown	Louis and Kumar 1973	*4-lobed gland, type not identified
Cimicomorpha	Reduviidae	Peiratinae	Ectomocoris maculicrus (Fairmaire, 1858)	Ectomocoris maculicrus	7	1 pair*	unknown	Louis and Kumar 1973	*4-lobed gland, type not identified
Cimicomorpha	Reduviidae	Ectrichodiinae (Ectrichodiini)	Ectrichodia barbicornis (Fabricius, 1775)	Ectrichodia barbicornis	7*	1 pair**	unknown	Louis and Kumar 1973	*In two groups, with 3 and 4 follicles respectively; **3-lobed gland, type not identified
Cimicomorpha	Reduviidae	Ectrichodiinae (Ectrichodiini)	Ectrichodia distincta (Signoret, 1782)	Ectrichoda distincta (Sign.)	unknown	unknown	7	Carayon 1950
Cimicomorpha	Reduviidae	Ectrichodiinae (Ectrichodiini)	Ectrychotes andreae (Thunberg, 1784)	Ectrichotes (sic!) andreae Thunberg	unknown	unknown	7	Miyamoto 1957
Pentatomomorpha	Pentatomidae	Edessinae	Edessa affinis Dallas, 1851	Edessa affinis	4	unknown	unknown	Souza et al. 2011
Pentatomomorpha	Pentatomidae	Edessinae	Edessa bifida (Say, 1832)	Edessa bifida	5	unknown	unknown	Bowen 1922b
Pentatomomorpha	Pentatomidae	Edessinae	Edessa collaris Dallas, 1851	Edessa collaris	4	unknown	unknown	Souza et al. 2011
Pentatomomorpha	Pentatomidae	Edessinae	Edessa meditabunda (Fabricius, 1794)	Edessa meditabunda	4	unknown	unknown	Souza et al. 2011
Pentatomomorpha	Acanthosomatidae	Acanthosomatinae	Elasmostethus cruciatus (Say, 1831)	Elasmostethus cruciatus	7	unknown	unknown	Bowen 1922b
Pentatomomorpha	Acanthosomatidae	Acanthosomatinae	Elasmostethus nubilus (Dallas, 1851)	Dichobothrium nubilum Dallas	unknown	unknown	7	Miyamoto 1957
Pentatomomorpha	Acanthosomatidae	Acanthosomatinae	Elasmucha dorsalis (Jakovlev, 1876)	Elasmucha dorsalis Jakovlev	unknown	unknown	17	Miyamoto 1957
Pentatomomorpha	Acanthosomatidae	Acanthosomatinae	Elasmucha graminea (Distant, 1883)	Elasmucha graminea Distant	unknown	unknown	7	Miyamoto 1957
Pentatomomorpha	Acanthosomatidae	Acanthosomatinae	Elasmucha grisea (Linnaeus, 1758)	Elasmucha grisea	7*	unknown	24**	*Pendergrast 1956, 1957, **Ogorzałek and Trochimczuk 2009
Pentatomomorpha	Acanthosomatidae	Acanthosomatinae	Elasmucha putoni Scott, 1874	Elasmucha putoni Scott	unknown	unknown	17	Miyamoto 1957
Pentatomomorpha	Acanthosomatidae	Acanthosomatinae	Elasmucha signoreti Scott, 1874	Elasmucha signoreti Scott	unknown	unknown	17	Miyamoto 1957
Pentatomomorpha	Acanthosomatidae	Acanthosomatinae	Elasmucha sp.	Elasmucha sp.	unknown	unknown	17	Miyamoto 1957
Cimicomorpha	Anthocoridae	Anthocorini	Elatophilus nigricornis (Zetterstedt, 1838)	Elatophilus nigricornis (Zett.)	2	1 pair of mesadenia	unknown	Carayon 1972
Cimicomorpha	Reduviidae	Emesinae (Metapterini)	Emesaya brevipennis (Say, 1828)	Emesaya brevipennis (Say)	7*	1 pair of mesadenia*	7**	**Davis 1966, *Wygodzinsky 1966	*In two groups, with 4 and 3 follicles respectively. 3-lobed gland
Cimicomorpha	Reduviidae	Emesinae (Ploiariolini)	Empicoris brachystigma (Horváth, 1914)	Empicoris brachystigma Horváth	unknown	unknown	6	Miyamoto 1957
Cimicomorpha	Reduviidae	Emesinae (Ploiariolini)	Empicoris rubromaculatus (Blackburn, 1888)	Empicoris rubromaculatus	7	1 pair of mesadenia	unknown	Wygodzinsky 1966
Cimicomorpha	Reduviidae	Harpactorinae (Harpactorini)	Endochus torpidus Miller, 1941	Dinocleptes torpidus	7	1 pair*	7	Louis and Kumar 1973	*4-lobed gland, type not identified
Cimicomorpha	Miridae	Mirinae (Mirini)	Eolygus rubrolineatus (Matsumura, 1913)	Amphicapsus rubrolineatus Matsumura	unknown	unknown	7	Miyamoto 1957
Cimicomorpha	Reduviidae	Emesinae (Emesini)	Eugubinus annulatus (Villiers, 1948)	Eugubinus annulatus	7*	1 pair**	7	Louis and Kumar 1973	*In two groups, with 4 and 3 follicles respectively. **Gland type not identified
Pentatomomorpha	Aradidae	Carventinae	Euricoris australicus Usinger & Matsuda, 1959	Euricoris australicus	5	1 pair of mesadenia	5	Kumar 1967
Pentatomomorpha	Aradidae	Carventinae	Euricoris gloriosus Kormilev, 1965	Euricoris gloriosus	unknown	unknown	5	Kumar 1967
Cimicomorpha	Miridae	Phylinae (Phylini)	Europiella decolor (Uhler, 1893)	Psallus bakeri (Bergroth)	3	unknown	unknown	Akingbohungbe 1983
Pentatomomorpha	Pentatomidae	Asopinae	Euthyrhynchus floridanus (Linnaeus, 1767)	Euthythynchus floridanus	6	unknown	unknown	Bowen 1922b
Cimicomorpha	Miridae	Bryocorinae (Felisacini)	Felisacus longiceps Poppius, 1915		1	unknown	unknown	Present data
Cimicomorpha	Miridae	Bryocorinae (Felisacini)	Felisacus magnificus Distant, 1904		1	unknown	unknown	Present data
Cimicomorpha	Miridae	Orthotylinae (Orthotylini)	Fieberocapsus flaveolus (Reuter, 1870)	Fieberocapsus jiaveolus (Reut.)	2	unknown	unknown	Leston 1961a
Cimicomorpha	Miridae	Deraeocorinae (Deraeocorini)	Fingulus libbyi Akingbohungbe, 1981	Fingulus libbyi Akingbohungbe	1	unknown	unknown	Akingbohungbe 1983
Pentatomomorpha	Cydnidae	Cydninae	Fromundus pygmaeus (Dallas, 1851)	Geotomus pygmaeus Dallas	unknown	unknown	7	Miyamoto 1957
Cimicomorpha	Miridae	Cylapinae (Fulviini)	Fulvius carayoni Pluot-Sigwalt & Chérot, 2013	Fulvius carayoni Pluot-Sigwalt & Chérot, 2013	1	unknown	2022-05-07	Pluot-Sigwalt and Chérot 2013
Cimicomorpha	Miridae	Cylapinae (Fulviini)	Fulvius oxycarenoides (Reuter, 1878)		7	unknown	unknown	Present data
Cimicomorpha	Tingidae	Tinginae	Galeatus spinifrons (Fallén, 1807)	Galeatus spinifrons Fallén	unknown	unknown	7	Miyamoto 1957
Pentatomomorpha	Berytidae	Gampsocorinae	Gampsocoris culicinus Seidenstücker, 1948	Gampsocoris culicinus Seid.	1	unknown	7	Grozeva and Kuznetsova 1992
Pentatomomorpha	Berytidae	Gampsocorinae	Gampsocoris punctipes (Germar, 1822)	Gampsocoris punctipes (Gennar)	1	2 pairs of mesadenia	unknown	Grozeva 1995
Pentatomomorpha	Berytidae	Gampsocorinae	Gampsocoris viridiventris (Matsumura, 1907)	Gampsocoris viridiventris Matsumura	unknown	unknown	6	Miyamoto 1957
Cimicomorpha	Reduviidae	Emesinae (Emesini)	Gardena melinarthrum Dohrn, 1860	Gardea (sic!) melinarthirum Dohrn? var. femoralis McAtee & Malloch	unknown	unknown	7	Miyamoto 1959
Cimicomorpha	Reduviidae	Emesinae (Emesini)	Gardena muscicapa (Bergroth, 1906)	Gardea (sic!) muscicapa (Bergroth)	unknown	unknown	7	Miyamoto 1959
Cimicomorpha	Reduviidae	Emesinae (Emesini)	Gardena sp.	Gardena sp. (melinarthrum group)	7	1 pair of mesadenia	unknown	Wygodzinsky 1966
Cimicomorpha	Miridae	Mirinae (Mirini)	Garganus fusiformis (Say, 1832)	Garganus fusiformis (Say)	2	unknown	unknown	Akingbohungbe 1983
Nepomorpha	Gelastocoridae	Gelastocorinae	Gelastocoris angulatus (Melin, 1929)	Gelastocoris angulatus (Melin, 1929)	2	unknown	unknown	Pereira et al. 2015
Nepomorpha	Gelastocoridae	Gelastocorinae	Gelastocoris flavus (Guérin-Méneville, 1835)	Gelastocoris flavus flavus (Guérin-Méneville, 1844)	2	unknown	unknown	Pereira et al. 2015
Pentatomomorpha	Geocoridae	Geocorinae	Geocoris (Geocoris) ater (Fabricius, 1787)	Geocoris ater Fabr.	4	unknown	unknown	Grozeva and Kuznetsova 1992
Pentatomomorpha	Geocoridae	Geocorinae	Geocoris (Geocoris) desertorum (Jakovlev, 1871)	Geocoris desertorum Jak.	4	1 pair of mesadenia	unknown	Grozeva and Kuznetsova 1992
Pentatomomorpha	Geocoridae	Geocorinae	Geocoris (Geocoris) megacephalus (Rossi, 1790)	Geocoris megacephalus Rossi	4	1 pair of mesadenia	unknown	Grozeva and Kuznetsova 1992
Pentatomomorpha	Geocoridae	Geocorinae	Geocoris (Geocoris) proteus Distant, 1883	Geocoris proteus Distant	unknown	unknown	7	Miyamoto 1957
Pentatomomorpha	Geocoridae	Geocorinae	Geocoris (Geocoris) pubescens (Jakovlev, 1871)	Geocoris pubescens Jakovlev	4	1 pair of mesadenia	unknown	Grozeva and Kuznetsova 1992
Pentatomomorpha	Geocoridae	Geocorinae	Geocoris (Geocoris) varius (Uhler, 1860)	Geocoris varius (Uhler)	unknown	unknown	7	Miyamoto 1957
Pentatomomorpha	Geocoridae	Geocorinae	Geocoris (Piocoris) erythrocephalus (Lepeletier & Serville, 1825)	Geocoris erythrocephalus Lep. & Serv.	4	1 pair of mesadenia	unknown	Grozeva and Kuznetsova 1992
Gerromorpha	Gerridae	Gerrinae	Gerris (Gerris) costae fieberi Stichel, 1938		2	unknown	unknown	Present data
Gerromorpha	Gerridae	Gerrinae	Gerris (Gerris) gibbifer Schummel 1832	Gerris gibbifer Schummel	2	unknown	4	Woodward 1950
Gerromorpha	Gerridae	Gerrinae	Gerris (Gerris) lacustris (Linnaeus, 1758)	Gerris lacustris (Linnaeus 1758)	2*	absent*	4**	**Miyamoto 1957, **Woodward 1950, *Pendergrast 1957, **Koçakoğlu et al. 2019, *Candan et al. 2018
Gerromorpha	Gerridae	Gerrinae	Gerris (Macrogerris) gracilicornis (Horváth, 1879)	Gerris gracilicornis Horváth	unknown	unknown	4	Miyamoto 1957
Cimicomorpha	Reduviidae	Emesinae (Metapterini)	Ghilianella uncinata McAtee & Malloch, 1925	Ghilianella uncinata	unknown	1 pair of mesadenia	unknown	Wygodzinsky 1966
Cimicomorpha	Miridae	Orthotylinae (Orthotylini)	Globiceps (Kelidocoris) flavomaculatus (Fabricius, 1794)	Globiceps flavomaculatus (F.)	2	unknown	unknown	Akingbohungbe 1983
Cimicomorpha	Miridae	Orthotylinae (Orthotylini)	Globiceps (Kelidocoris) salicicola Reuter, 1880		2	unknown	unknown	Present data
Pentatomomorpha	Aradidae	Mezirinae	Glochocoris sp.	Glochocoris sp.	unknown	unknown	2	Kumar 1967
Cimicomorpha	Nabidae	Nabinae (Gorpini)	Gorpis brevilineatus (Scott, 1874)	Gorpis brevilineatus Scott	unknown	unknown	7	Miyamoto 1959
Cimicomorpha	Miridae	Mirinae (Mirini)	Grypocoris (Lophyromiris) sexguttatus (Fabricius, 1777)	Calocoris sexguttatus (F.)	7	unknown	unknown	Leston 1961a
Cimicomorpha	Reduviidae	Ectrichodiinae (Ectrichodiini)	Haematoloecha delibuta (Distant, 1883)	Haematoloeca (sic!) delibuta Distant	unknown	unknown	7	Miyamoto 1957
Cimicomorpha	Reduviidae	Ectrichodiinae (Ectrichodiini)	Haematoloecha nigrorufa (Stål, 1867)	Haematoloeca (sic!) nigrorufa Stål	unknown	unknown	7	Miyamoto 1957
Gerromorpha	Gerridae	Halobatinae	Halobates sericeus Eschscholtz, 1822	Halobates sericeus Eschscholtz	unknown	unknown	4	Miyamoto 1957
Gerromorpha	Gerridae	Halobatinae	Halobates sp.	Halobates sp.	unknown	unknown	4	Miyamoto 1957
Leptopodomorpha	Saldidae	Saldinae	Halosalda lateralis (Fallén, 1807)		4	unknown	unknown	Present data
Gerromorpha	Veliidae	Haloveliinae	Halovelia septentrionalis Esaki, 1924	Halovelia septentrionalis Esaki	unknown	unknown	2	Miyamoto 1957
Cimicomorpha	Miridae	Orthotylinae (Halticini)	Halticus apterus (Linnaeus, 1758)	Halticus apterus (Linnaeus)	2	unknown	unknown	Akingbohungbe 1983
Cimicomorpha	Reduviidae	Harpactorinae (Harpactorini)	Harpagocoris joveri Villiers, 1959	Harpagocoris joveri	7	1 pair*	7	Louis and Kumar 1973	*4-lobed gland, type not identified
Cimicomorpha	Miridae	Phylinae (Cremnorrhini)	Harpocera thoracica (Fallén, 1807)	Harpocera thoracica (Fall.)	3	unknown	unknown	Leston 1961a
Gerromorpha	Hebridae	Hebrinae	Hebrus (Hebrus) nipponicus Horváth, 1929	Hebrus nipponicus Horváth	unknown	unknown	5	Miyamoto 1957
Gerromorpha	Hebridae	Hebrinae	Hebrus (Hebrus) pusillus (Fallén, 1807)	Hebrus pusillus	2*	unknown	5**	Heming-van Battum and Heming **1986, *1989
Gerromorpha	Hebridae	Hebrinae	Hebrus (Hebrusella) ruficeps Thomson, 1871	Hebrus ruficeps (Thomson)	2*	unknown	5**	*Pendergrast 1957, Heming-van Battum and Heming **1986, *1989
Cimicomorpha	Reduviidae	Harpactorinae (Harpactorini)	Hediocoris tibialis (Stål, 1855)	Hediocoris tibialis	7	1 pair*	7	Louis and Kumar 1973	*4-lobed gland, type not identified
Pentatomomorpha	Blissidae	Blissinae	Heinsius explicatus Distant, 1901	Hiensius explicatus Distant	7	unknown	7	Malipatil 1978
Cimicomorpha	Miridae	Bryocorinae (Bryocorini)	Hekista laudator Kirkaldy, 1902		1	unknown	unknown	Present data
Cimicomorpha	Miridae	Bryocorinae (Monaloniini)	Helopeltis antonii V. Signoret, 1858	Helopeltis antonii Sign.	3	unknown	unknown	Leston 1961a
Cimicomorpha	Miridae	Bryocorinae (Monaloniini)	Helopeltis clavifer (Walker, 1871)		3	unknown	unknown	Present data
Nepomorpha	Helotrephidae	Helotrephinae	Helotrephes formosanus Esaki & Miyamoto 1943	Helotrephes formosanus Esaki et Miyamoto	unknown	unknown	4	Miyamoto 1957
Pentatomomorpha	Geocoridae	Henestarinae	Henestaris halophilus (Burmeister, 1835)	Henestaris halophilus Burm.	7*	1 pair of mesadenia*	7**	**Carayon 1950, *Grozeva and Kuznetsova 1992		кто - что?
Gerromorpha	Gerridae	Hermatobatinae	Hermatobates marchei Coutiere & Martin, 1901	Hermatobates marchei Coutière et Martin	unknown	unknown	4	Miyamoto 1957
Nepomorpha	Corixidae	Corixinae	Hesperocorixa sahlbergi (Fieber, 1848)	Corixa sahlbergi (Fieber)	7	unknown	7	Woodward 1950
Cimicomorpha	Polyctenidae	Hesperocteninae	Hesperoctenes fumarius (Westwood, 1874)	Hespeiocteiies furnarius Westwood	unknown	unknown	2	Hagan 1931
Cimicomorpha	Miridae	Phylinae (Cremnorrhini)	Heterocapillus tigripes (Mulsant & Rey, 1852)		3	unknown	unknown	Present data
Cimicomorpha	Miridae	Orthotylinae (Orthotylini)	Heterocordylus (Heterocordylus) genistae (Scopoli, 1763)	Heterocordylus genistae (Scop.)	2	unknown	unknown	Leston 1961a
Cimicomorpha	Miridae	Orthotylinae (Orthotylini)	Heterocordylus (Heterocordylus) tibialis (Hahn, 1833)	Heterocordylus tibialis (Hahn)	2	unknown	unknown	Leston 1961a
Pentatomomorpha	Heterogastridae		Heterogaster artemisiae Schilling, 1829	Heterogaster arthemisiae Schill.	7	1 pair of mesadenia	unknown	Grozeva and Kuznetsova 1992
Pentatomomorpha	Heterogastridae		Heterogaster cathariae (Geoffroy, 1785)	Heterogaster cathariae Geoffr.	7	1 pair of mesadenia	7	Grozeva and Kuznetsova 1992
Pentatomomorpha	Heterogastridae		Heterogaster urticae (Fabricius, 1775)	Heterogaster utricae Fabricius	7*	1 pair of mesadenia*	7**	**Carayon 1950, *Grozeva and Kuznetsova 1992
Cimicomorpha	Miridae	Orthotylinae (Orthotylini)	Heterotoma merioptera (Scopoli, 1763)	Heterotoma merioptera (Scop.)	2	unknown	unknown	Leston 1961a
Cimicomorpha	Nabidae	Nabinae (Nabini)	Himacerus (Anaptus) major (A. Costa, 1842)	Nabis (Himacerus) major (Costa).	7*	1 pair of ectodenia and 1 pair of mesadenia*	7**	*Woodward 1949, **1950
Cimicomorpha	Nabidae	Nabinae (Nabini)	Himacerus (Aptus) mirmicoides (O. Costa, 1834)	Nabis (Himacerus) lativentris (Boheman)*/Himacerus lativentris**	7	1 pair of ectodenia and 1 pair of mesadenia	unknown	*Woodward 1949, **Carayon 1950
Cimicomorpha	Nabidae	Nabinae (Nabini)	Himacerus (Himacerus) apterus (Fabricius, 1798)	Nabis apterus Fabricius*/Himacerus apterus**	7*	1 pair of ectodenia and 1 pair of mesadenia*	7**	*Woodward 1949, **1950, **Miyamoto 1957
Cimicomorpha	Nabidae	Nabinae (Nabini)	Himacerus (Stålia) boops (Schiødte, 1870)	Stålia boops (Schiodt)	7*	1 pair of ectodenia and 1 pair of mesadenia*	7**	**Woodward 1950, *Carayon 1951
Pentatomomorpha	Artheneidae	Artheneinae	Holcocranum saturejae (Kolenati, 1845)	Holcocranum saturejae Kolenati	2	unknown	7	Grozeva and Kuznetsova 1989
Pentatomomorpha	Coreidae	Coreinae	Homoeocerus (Acanthocoris) sordidus (Thunberg, 1783)	Acanthocoris sordidus Thunberg	unknown	unknown	7	Miyamoto 1957
Pentatomomorpha	Coreidae	Coreinae	Homoeocerus (Anacanthocoris) concoloratus Uhler, 1860	Anacanthocoris concoloratus Uhler	unknown	unknown	7	Miyamoto 1957
Pentatomomorpha	Coreidae	Coreinae	Homoeocerus (Anacanthocoris) graminis (Fabricius, 1803)		7	1 pair*	unknown	Present data	*Gland type not identified
Pentatomomorpha	Coreidae	Coreinae	Homoeocerus (Anacanthocoris) striicornis Scott, 1874	Anacanthocoris striicornis Scott	unknown	unknown	7	Miyamoto 1957
Pentatomomorpha	Coreidae	Coreinae	Homoeocerus (Tliponius) dilatatus Horváth, 1879	Homoeocerus dilatatus Horváth	unknown	unknown	7	Miyamoto 1957
Pentatomomorpha	Coreidae	Coreinae	Homoeocerus (Tliponius) unipunctatus (Thunberg, 1783)	Homoeocerus unipunctatus Thunberg	unknown	unknown	7	Miyamoto 1957
Enicocephalomorpha	Enicocephalidae	Enicocephalinae (Enicocephalini)	Hoplitocoris lewisi Distant 1903	Hoplitocoris lewisi Distant	unknown	unknown	5	Miyamoto 1957
Cimicomorpha	Miridae	Deraeocorinae (Hyaliodini)	Hyaliodes brevis Knight, 1941	Hyaliodes brevis Knight	2	unknown	unknown	Akingbohungbe 1983
Cimicomorpha	Miridae	Deraeocorinae (Hyaliodini)	Hyaliodes vitripennis (Say, 1832)	Hyaliodes vitripennis (Say)	2	unknown	unknown	Akingbohungbe 1983
Pentatomomorpha	Alydidae	Alydinae	Hyalymenus sp.	Hyalymenus sp	7	unknown	unknown	Souza et al. 2009
Gerromorpha	Hydrometridae	Hydrometrinae	Hydrometra albolineata (Scott, 1874)	Hydrometra albolineata Scott	unknown	unknown	7	Miyamoto 1957
Gerromorpha	Hydrometridae	Hydrometrinae	Hydrometra annamana Hungerford & Evans, 1934	Hydrometra annamana Hungerford et Evans	unknown	unknown	7	Miyamoto 1957
Gerromorpha	Hydrometridae	Hydrometrinae	Hydrometra procera Horváth, 1905	Hydrometra procera Horváth	unknown	unknown	7	Miyamoto 1957
Gerromorpha	Hydrometridae	Hydrometrinae	Hydrometra stagnorum (Linnaeus, 1758)	Hydrometra stagnorum Linnaeus, 1758	1?*	unknown	7	*Pendergrast 1956, **Simiczyjew et al. 1998, **Simiczyjew 1999
Pentatomomorpha	Coreidae	Coreinae	Hygia lativentris (Motschulsky, 1866)	Colpure (Hygia) lativentris Motschulsky	unknown	unknown	7	Miyamoto 1957
Pentatomomorpha	Coreidae	Coreinae	Hygia opaca (Uhler, 1860)	Colpure (Hygia) opaca Uhler	unknown	unknown	7	Miyamoto 1957
Pentatomomorpha	Coreidae	Coreinae	Hypselonotus fulvus (De Geer, 1773)	Hypselonotus fulvus	7	unknown	unknown	Souza et al. 2009
Dipsocoromorpha	Schizopteridae	Hysperosomatinae	Hypselosoma hickmani Wygodzinsky, 1959		1	unknown	unknown	Present data
Cimicomorpha	Miridae	Orthotylinae (Orthotylini)	Ilnacora malina (Uhler, 1877)	IInacora malina (Uhler)	2	unknown	unknown	Akingbohungbe 1983
Cimicomorpha	Miridae	Orthotylinae (Orthotylini)	Ilnacora stalii Reuter, 1876	Ilnacora stalii (Reuter)	2	unknown	unknown	Akingbohungbe 1983
Nepomorpha	Naucoridae	Ilyocorinae	Ilyocoris cimicoides (Linnaeus, 1758)	Ilyocoris cimicoides (Linnaeus, 1758)	7*	1 pair and 1 unpaired ectadenia*	5***, 7**	*Kerkis 1926, ***Larsen 1938, **Woodward 1950, **Miyamoto 1957, *Papáček and Gelbič 1989, **Papáček et al. 1997
Pentatomomorpha	Blissidae	Blissinae	Iphicrates spathus Slater, 1961	Iphicrates spathus Slater	7	unknown		Malipatil 1978
Pentatomomorpha	Blissidae	Blissinae	Iphicrates spinicaput (Scott, 1874)	Iphicrates spinicaput Scott	6*	1 pair of mesadenia*	6**	**Miyamoto 1957,* Slater and Miyamoto 1963
Pentatomomorpha	Blissidae	Blissinae	Ischnodemus caspius Jakovlev, 1871	Ischnodemus caspius	7	1 pair of mesadenia	unknown	Grozeva and Kuznetsova 1992
Pentatomomorpha	Blissidae	Blissinae	Ischnodemus sabuleti (Fallén, 1826)	Ischnodemus sabuleti (Fallén)	7*	1 pair of mesadenia*	7**	**Carayon 1950, *Pendergrast 1957	*In two groups, with 3 and 4 follicles respectively
Cimicomorpha	Miridae	Isometopinae (Isometopini)	Isometopus japonicus Hasegawa, 1946	Isometopus japonicus	unknown	unknown	7	Miyamoto 1957
Cimicomorpha	Reduviidae	Harpactorinae (Harpactorini)	Isyndus obscurus (Dallas, 1850)	Isyndus obscurus Dallas	unknown	unknown	7	Miyamoto 1957
Pentatomomorpha	Oxycarenidae	Oxycareninae	Jakowleffia setulosa (Jakovlev, 1874)	Jakowleffia setulosa Jakovlev	2	1 unpaired mesadenia	7	Grozeva and Kuznetsova 1992
Cimicomorpha	Joppeicidae		Joppeicus paradoxus Putton, 1881	Joppeicus paradoxus Puton	2*	1 pair of mesadenia*	5*, 6**	**Carayon 1954, *Davis and Usinger 1970
Cimicomorpha	Tingidae	Tinginae	Kapiriella maculigera (Horváth, 1929)	Kapiriella maculigera	unknown	unknown	7	Carayon 1954
Pentatomomorpha	Lygaeidae	Ischnorhynchinae	Kleidocerys resedae (Panzer, 1797)	Kleidocerys resedae Panz.	7*	1 pair of mesadenia**	unknown	Pendergrast *1956, * **1957, * **Grozeva and Kuznetsova 1992
Cimicomorpha	Miridae	Orthotylinae (Halticini)	Labops brooksi Slater, 1954	Labops brooksi Slater	3	unknown	unknown	Akingbohungbe 1983
Cimicomorpha	Miridae	Orthotylinae (Halticini)	Labops hirtus Knight, 1922	Labops hirtus Knight	3	unknown	unknown	Akingbohungbe 1983
Nepomorpha	Nepidae	Nepinae	Laccotrephes (Laccotrephes) japonensis Scott, 1874	Laccotrephes japonensis Scott	unknown	unknown	5	Miyamoto 1957
Nepomorpha	Nepidae	Nepinae	Laccotrephes (Laccotrephes) maculatus (Fabricius, 1775)	Laccotrephes maculatus Fabr	unknown	2 pairs*	4	Khandelwal et al. 2019	*Gland type not identified
Cimicomorpha	Lasiochilidae		Lasiochilus sp.	Lasiochilus sp.*	2**	1 pair of mesadenia**	7*	*Miyamoto 1957, **Carayon 1972	*from Cameroun
Cimicomorpha	Miridae	Phylinae (Pilophorini)	Lasiolabops obscurus Poppius, 1914	Lasiolabops obscurus Poppius	3	unknown	unknown	Akingbohungbe 1983
Cimicomorpha	Miridae	Orthotylinae (Nichomachini)	Laurinia bathyllus Linnavuori 1973	Pseudonichomachus bathylus (Linnavuori)	3	unknown	unknown	Akingbohungbe 1983
Pentatomomorpha	Cydnidae	Sehirinae	Legnotus limbosus (Geoffroy, 1785)	Legnotus limbosus	7*	unknown	7**	*Woodward 1950, **Lis 2003
Pentatomomorpha	Alydidae	Micrelytrinae	Leptocorisa varicornis (Fabricius, 1803)	Leptocorisa varicornis Fabricius	unknown	unknown	7	Miyamoto 1957
Pentatomomorpha	Oxycarenidae	Oxycareninae	Leptodemus bicolor Lindberg, 1924	Leptodemus bicolor Linbd.	2	1 unpaired mesadenia	7	Grozeva and Kuznetsova 1992
Pentatomomorpha	Coreidae	Coreinae	Leptoglossus occidentalis Heidemann, 1910	Leptoglossus occidentalis	7*	unknown	7**	**Chiang 2010, *Present data
Cimicomorpha	Miridae	Mirinae (Stenodemini)	Leptopterna dolabrata (Linnaeus, 1758)	Leptopterna dolabrata (L.)	7***, 7-8*, 8**	2 pairs of ectadenia and 2 unpaired mesadenia**	8	*Akingbohungbe 1983, **Woodward 1950, **Mroz and Wojciechowski 2011, ***Present data
Cimicomorpha	Miridae	Mirinae (Stenodemini)	Leptopterna ferrugata (Fallén, 1807)	Leptopterna ferrugata (Fall.)	7*, 8**	2 pairs of ectadenia and 2 unpaired mesadenia	8*	*Woodward 1950, **Mroz and Wojciechowski 2011
Nepomorpha	Belostomatidae	Lethocerinae	Lethocerus deyrolli (Vuillefroy, 1864)	Kirkaldyia deyrollei Vuillefroy	unknown	unknown	5	Miyamoto 1957
Nepomorpha	Belostomatidae	Lethocerinae	Lethocerus indicus (Lepeletier & Serville, 1825)	Lethocerus indicus	5	absent	5	Bhargava 1967
Nepomorpha	Belostomatidae	Lethocerinae	Lethocerus patruelis (Stål, 1854)	Lethocerus patruelis (Stål, 1854)	4-5*	absent	unknown	*Grozeva et al. 2013	*This paper erroneously reports testes to consist each of 1 follicle; however, Fig. 1 shows 4 or 5 follicles per testis
Cimicomorpha	Reduviidae	Emesinae (Leistarchini)	Lhostella leleupi Villiers, 1961	Lhostella leleupi	7	1 pair*	unknown	Wygodzinsky 1966	*Bilobed gland, type not identified
Nepomorpha	Naucoridae	Limnocorinae	Limnocoris porphyros Nieser & Lopez Ruf, 2001	Limnocoris porphyros Nieser & Lopez Ruf, 2001	7	2 pairs*	unknown	Munhoz et al 2021	*Gland type not identified
Gerromorpha	Gerridae	Gerrinae	Limnogonus (Limnogonus) nitidus (Mayr, 1865)		2	unknown	unknown	Present data
Gerromorpha	Gerridae	Gerrinae	Limnoporus rufoscutellatus (Latreille, 1807)	Gerris rufoscutellatus	2	unknown	4	Kauffman 1971
Cimicomorpha	Miridae	Mirinae (Mirini)	Liocoris tripustulatus (Fabricius, 1781)	Liocoris tripustulatus (F.)	7*	unknown	7**	Woodward 1950**, Akingbohungbe 1983*
Cimicomorpha	Reduviidae	Salyavatinae	Lisarda vandenplasi Schouteden, 1931	Lisarda vandenplasi	7*	1 pair**	7	Louis and Kumar 1973	*In two groups, with 4 and 3 follicles respectively. **4-lobed gland, type not identified
Cimicomorpha	Miridae	Mirinae (Stenodemini)	Litomiris debilis (Uhler, 1872)	Litomiris debilis (Uhler)	7	unknown	unknown	Akingbohungbe 1983
Cimicomorpha	Miridae	Orthotylinae (Orthotylini)	Lopidea incurva Knight, 1918	Lopidea incurva Knight	2	unknown	unknown	Akingbohungbe 1983
Cimicomorpha	Miridae	Orthotylinae (Orthotylini)	Lopidea instabilis (Reuter, 1909)	Lopidea marginalis (Reuter)	2	unknown	unknown	Akingbohungbe 1983
Cimicomorpha	Miridae	Orthotylinae (Orthotylini)	Lopidea lathyri Knight, 1923	Lopidea lathyri Knight	2	unknown	unknown	Akingbohungbe 1983
Cimicomorpha	Miridae	Orthotylinae (Orthotylini)	Lopidea media (Say, 1832)	Lopidea media (Say)	2	unknown	unknown	Akingbohungbe 1983
Cimicomorpha	Miridae	Orthotylinae (Orthotylini)	Lopidea robiniae (Uhler, 1861)	Lopidea robiniae (Uhler)	2	unknown	unknown	Akingbohungbe 1983
Cimicomorpha	Reduviidae	Harpactorinae (Rhaphidosomini)	Lopodytes quadrispinosus Villiers, 1948	Lopodytes quadrispinosus	7	1 piar*	7	Louis and Kumar 1973	*4-lobed gland, type not identified
Cimicomorpha	Miridae	Phylinae (Cremnorrhini)	Lopus decolor (Fallén, 1807)	Lopus decolor (Fall.)	3	unknown	unknown	Leston 1961a
Cimicomorpha	Microphysidae		Loricula (Myrmedobia) coleoptrata (Fallén, 1807)		1**	unknown	6*-7**	*Carayon 1949,**Present data
Cimicomorpha	Lyctocoridae		Lyctocoris (Lyctocoris) campestris (Fabricius, 1794)	Lyctocoris campestris (Fabricius, 1794)	2*	1 pair of mesadenia* ** ***	7***	**Postle and Woodward 1988, Carayon ***1950, ***1951, *1972
Cimicomorpha	Lyctocoridae		Lyctocoris beneficus (Hiura, 1957)	Euspudaeus beneficus Huira	unknown	unknown	7	Miyamoto 1957
Pentatomomorpha	Lygaeidae	Lygaeinae	Lygaeus equestris (Linnaeus, 1758)	Lygaeus equestris (L.)	7*	unknown	7**	*Ludwig 1926, **Miyamoto 1957
Cimicomorpha	Miridae	Mirinae (Mirini)	Lygocoris pabulinus (Linnaeus, 1761)	Lygocoris pabulinus (Linnaeus)	7*	unknown	8**	*Leston 1961a, **Wightman 1973 , *Akingbohungbe 1983
Cimicomorpha	Miridae	Mirinae (Mirini)	Lygocoris rugicollis (Fallén, 1807)	Plesiocoris rugicollis (Fall.)	7	unknown	unknown	Leston 1961a
Cimicomorpha	Miridae	Mirinae (Mirini)	Lygus lineolaris (Palisot de Beauvois, 1818)	Lygus lineolaris	7*	unknown	7**	**Davis 1955, *Akingbohungbe 1983, **Ma and Ramaswamy 1987, *Present data
Cimicomorpha	Miridae	Mirinae (Mirini)	Lygus maritimus Wagner, 1949	Lygus maritimus Wagner	7	unknown	unknown	Leston 1961a
Cimicomorpha	Miridae	Mirinae (Mirini)	Lygus pratensis (Linnaeus, 1758)	Lygus pratensis (L.)	unknown	unknown	7	Woodward 1950
Cimicomorpha	Miridae	Mirinae (Mirini)	Lygus rugulipennis Poppius, 1911	Lygus rugulipennis Poppius, 1911	7*	2 pairs of ectadenia and 2 unpaired mesadenia**	unknown	*Leston 1961a, **Mróz and Wojciechowski 2011
Pentatomomorpha	Coreidae	Coreinae	Machtima crucigera (Fabricius, 1775)	Machtima crucigera (Fabricius, 1775)	7	1 pair of of mesodermal and 1 pair of ectodenia	unknown	Oliveira et al 2021
Cimicomorpha	Miridae	Bryocorinae (Dicyphini)	Macrolophus costalis Fieber, 1858	Macrolophus costalis FIEBER, 1858	1	unknown	7	Grozeva et al. 2006
Cimicomorpha	Miridae	Bryocorinae (Dicyphini)	Macrolophus geranii Josifov, 1961	Macrolophus geranii Josifov, 1961	1	2 pairs of mesadenia	7	Grozeva et al., 2007
Cimicomorpha	Miridae	Bryocorinae (Dicyphini)	Macrolophus pygmaeus (Rambur, 1839)	Macrolophus pygmaeus (Rambur, 1839)	1	2 pairs of mesadenia	7	Grozeva et al. 2007
Pentatomomorpha	Blissidae	Blissinae	Macropes obnubilus (Distant, 1883)	Ischnodemus obnubilus Distant	7*	1 pair of mesadenia*	6*-7**	**Miyamoto 1957, * Slater and Miyamoto 1963
Pentatomomorpha	Blissidae	Blissinae	Macropes raja Distant, 1909	Macropes raja Distant	6	1 pair of mesadenia	unknown	Grozeva and Kuznetsova 1992
Pentatomomorpha	Pentatomidae	Discocephalinae	Macropygium reticulare (Fabricius, 1803)	Macropygium reticulare Fabricius	7*	unknown	unknown	Schrader 1960a	*Including one harlequin lobe
Leptopodomorpha	Saldidae	Saldinae	Macrosaldula scotica (Curtis, 1833)	Saldula scotica Curtis	unknown	unknown	7	Miyamoto 1957
Pentatomomorpha	Cydnidae	Cydninae	Macroscytus badius (Walker, 1867)	Marcoscytus expansus Sign	7	numerous mesadenia and ectodenia	7	Kumar 1962
Pentatomomorpha	Cydnidae	Cydninae	Macroscytus japonensis Scott, 1874	Macroscytus japonensis Scott	unknown	unknown	7	Miyamoto 1957
Cimicomorpha	Miridae	Orthotylinae (Orthotylini)	Malacocoris chlorizans (Panzer, 1794)	Malacocoris chlorizans (Panzer)	2	unknown	unknown	Leston 1961a
Cimicomorpha	Reduviidae	Harpactorinae (Harpactorini)	Margasus impiger Bergroth, 1896	Margasus impiger	7	1 pair*	7	Louis and Kumar 1973	*4-lobed gland, type not identified
Nepomorpha	Notonectidae	Notonectinae	Martarega bentoi Truxal, 1949	Martarega bentoi Truxal, 1949	2	2 pairs*	unknown	Novais et al. 2017	*Gland type not identified
Cimicomorpha	Miridae	Orthotylinae (Orthotylini)	Mecomma (Mecomma) ambulans (Fallén, 1807)	Mecomma ambulans (Fallen)	2	unknown	unknown	Leston 1961a, Akingbohungbe 1983
Cimicomorpha	Miridae	Orthotylinae (Orthotylini)	Mecomma gilvipes (Stål, 1858)	Mecomma luctuosa (Provancher)	2	unknown	unknown	Akingbohungbe 1983
Cimicomorpha	Miridae	Mirinae (Mirini)	Megacoelum infusum (Herrich-Schaeffer, 1837)	Megacoelum infusum (H.-S.)	7	unknown	unknown	Leston 1961a
Cimicomorpha	Miridae	Mirinae (Stenodemini)	Megaloceroea recticornis (Geoffroy, 1785)	Megaloceroea recticornis (Geoffroy)	7*	2 pairs of ectadenia and 2 unpaired mesadenia**	unknown	*Leston 1961a, *Akingbohungbe 1983, **Mróz and Wojciechowski 2011
Cimicomorpha	Miridae	Phylinae (Phylini)	Megalocoleus molliculus (Fallén, 1807)	Megalocoleus molliculus (Fall.)	3	unknown	unknown	Leston 1961a
Pentatomomorpha	Alydidae	Alydinae	Megalotomus costalis Stål, 1873	Megalotomus costalis Stål	unknown	unknown	7	Miyamoto 1957
Pentatomomorpha	Dinidoridae	Megymeninae	Megymenum gracilicorne Dallas, 1851	Megymenum gracilicorne Dallas	unknown	unknown	7	Miyamoto 1957
Cimicomorpha	Reduviidae	Triatominae (Triatomini)	Mepraia spinolai (Porter, 1934)	Mepraia spinolai (Porter, 1934)	7	4 pairs*	unknown	Lent et al. 1994	*Gland type not identified
Pentatomomorpha	Coreidae	Coreinae	Mesocerus marginatus orientalis Kiritshenko 1916	Mesocerus marginatus orientalis Kiritschenko	unknown	unknown	7	Miyamoto 1957
Gerromorpha	Mesoveliidae	Mesoveliinae	Mesovelia furcata Mulsant & Rey, 1852	Mesovelia furcata Mulsant et Ray, 1852	1**	2 pairs*	7*	*Kerkis 1926, **Pendergrast 1956, **Grozeva et al. 2009	*Gland type not identified
Gerromorpha	Mesoveliidae	Mesoveliinae	Mesovelia sp.	Mesovelia sp.	unknown	unknown	7	Miyamoto 1957
Gerromorpha	Mesoveliidae	Mesoveliinae	Mesovelia vittigera Horváth, 1895	Mesovelia orientalis Kirkaldy	unknown	unknown	7	Miyamoto 1959
Pentatomomorpha	Berytidae	Metacanthinae	Metacanthus (Metacanthus) meridionalis (A. Costa, 1843)	Metacanthus (Metacanthus) meridionalis (Costa, 1843)	1	2 pairs of mesadenia	unknown	Grozeva 1995
Pentatomomorpha	Berytidae	Metacanthinae	Metacanthus (Yemma) exilis (Horváth, 1905)	Yemma exilis Horváth	unknown	unknown	7	Miyamoto 1957
Pentatomomorpha	Berytidae	Metacanthinae	Metacantus tenellus Stål, 1860	Metacantus tenellus Stål	1*	2 pairs of mesadenia*	7**	**Grozeva and Kuznetsova 1992, *Grozeva 1995
Cimicomorpha	Reduviidae	Emesinae (Metapterini)	Metapterus linearis A.Costa, 1863	Metapterus linearis Costa	unknown	unknown	8	Carayon 1950
Pentatomomorpha	Berytidae	Metacanthinae	Metatropis denticollis Lindberg, 1934	Metatropis denticollis Lindberg	unknown	unknown	7	Miyamoto 1959
Pentatomomorpha	Oxycarenidae	Oxycareninae	Metopoplax origani (Kolenati, 1845)	Metopoplax origani Kol.	2	1 unpaired mesadenia	7	Grozeva and Kuznetsova 1992
Cimicomorpha	Miridae	Mirinae (Mirini)	Metriorrhynchomiris dislocatus (Say, 1832)	Metriorrhynchomiris dislocatus (Say)	7	unknown	unknown	Akingbohungbe 1983
Gerromorpha	Gerridae	Halobatinae	Metrocoris histrio (White, 1883)	Metrocoris histrio B. White	unknown	unknown	4	Miyamoto 1957
Gerromorpha	Gerridae	Halobatinae	Metrocoris lituratus (Stål, 1854)	Metrocoris lituratus Stål	unknown	unknown	4	Miyamoto 1957
Pentatomomorpha	Aradidae	Mezirinae	Mezira scabrosa Scott, 1874	Mezira scabrosa Scott	unknown	unknown	5	Miyamoto 1957
Pentatomomorpha	Alydidae	Micrelytrinae	Micrelytra fossularum (Rossi, 1790)	Micrelytra fossularum (Rossi)	unknown	unknown	7	After Carayon 1950
Nepomorpha	Micronectidae		Micronecta (Basileonecta) sedula Horváth, 1905	M. (Micronecta) griseola Horváth, 1899	2*	1 pair*	7**	**Miyamoto 1957, *Grozeva et al. 2008	*Gland type not identified
Nepomorpha	Micronectidae		Micronecta (Dichaetonecta) scholtzi (Fieber, 1860)	Micronecta (Dichaetonecta) scholtzi (Fieber, 1860)	2	1 pair*	unknown	Grozeva et al. 2008	*Gland type not identified
Nepomorpha	Micronectidae		Micronecta (Micronecta) poweri (Douglas & Scott, 1869)	Micronecta (Micronecta) poweri (Douglas, Scott, 1869)	2	1 pair*	unknown	Grozeva et al. 2008	*Gland type not identified
Pentatomomorpha	Oxycarenidae	Oxycareninae	Microplax interrupta (Fieber, 1837)	Microplax interrupta Fieber	2	1 unpaired mesadenia	unknown	Grozeva and Kuznetsova 1992
Pentatomomorpha	Cydnidae	Cydninae	Microporus nigrita (Fabricius, 1794)	Macroscytus nigritus Fabricius	unknown	unknown	7	Miyamoto 1957
Cimicomorpha	Miridae	Orthotylinae (Halticini)	Microtechnites bractatus (Say, 1832)	Halticus bractatus (Say)	1	unknown	unknown	Akingbohungbe 1983
Gerromorpha	Veliidae	Microveliinae	Microvelia (Microvelia) horváthi Lundblad, 1933	Microvelia horváthi Lundblad	unknown	unknown	4	Miyamoto 1957
Gerromorpha	Veliidae	Microveliinae	Microvelia (Microvelia) diluta Distant, 1906	Microvelia diluta Distant	unknown	unknown	4	Miyamoto 1957
Gerromorpha	Veliidae	Microveliinae	Microvelia (Microvelia) kyushuensis Esaki & Miyamoto, 1955	Microvelia kyushuensis Esaki et Miyamoto	unknown	unknown	4	Miyamoto 1957
Gerromorpha	Veliidae	Microveliinae	Microvelia (Microvelia) reticulata (Burmeister, 1835)	Microvelia retivulata (sic!) (Burmeister)	unknown	unknown	4	Miyamoto 1959
Gerromorpha	Veliidae	Microveliinae	Microvelia (Picaultia) douglasi Scott 1874	Microvelia douglasi Scott	unknown	unknown	4	Miyamoto 1957
Gerromorpha	Veliidae	Microveliinae	Microvelia (Picaultia) japonica Esaki & Miyamoto, 1955	Microvelia japonica Esaki et Miyamoto	unknown	unknown	4	Miyamoto 1957
Cimicomorpha	Miridae	Mirinae (Stenodemini)	Mimoceps insignis Uhler, 1890	Mimoceps insignis Uhler	1	unknown	unknown	Akingbohungbe 1983
Cimicomorpha	Miridae	Mirinae (Mirini)	Miridius quadrivirgatus (A. Costa, 1853)	Miridius quadrivirgatus (Costa)	7	unknown	unknown	Leston 1961a
Pentatomomorpha	Coreidae	Coreinae	Molipteryx fuliginosa (Uhler, 1860)	Molipteryx juliginosa (sic!) Uhler	unknown	unknown	7	Miyamoto 1957
Cimicomorpha	Miridae	Bryocorinae (Bryocorini)	Monalocoris americanus Wagner & Slater, 1952	Monalocoris americanus Wagner & Slater	2*	unknown	unknown	*Akingbohungbe 1983	*occasionally 3
Cimicomorpha	Miridae	Bryocorinae (Bryocorini)	Monalocoris filicis (Linnaeus, 1758)	Monalocoris filicis (Linnaeus)	2	unknown	unknown	Leston 1961a, Akingbohungbe 1983, Present data
Cimicomorpha	Miridae	Bryocorinae (Monaloniini)	Monalonion prope bahiense		3	unknown	unknown	Present data
Pentatomomorpha	Pentatomidae	Discocephalinae	Moncus obscurus (Dallas, 1851)	Moncus obscurus Dallas	7*	unknown	unknown	Schrader 1960a	*Including one harlequin lobe
Cimicomorpha	Anthocoridae	Oriini	Montandoniola moraguesi (Puton, 1896)	Montandoniola moraguesi (Puton)	2	1 pair of mesadenia	unknown	Carayon 1972
Cimicomorpha	Reduviidae	Emesinae (Emesini)	Myiophanes fluitaria McAtee & Malloch, 1926	Myiophanes fluitaria	7*	1 pair of mesadenia**	unknown	Wygodzinsky 1966	**In two groups, with 4 and 3 follicles respectively. **3-lobed gland
Cimicomorpha	Miridae	Orthotylinae (Halticini)	Myrmecophyes (Myrmecophyes) alacer Horváth, 1926		3	unknown	unknown	Present data
Cimicomorpha	Miridae	Mirinae (Stenodemini)	Myrmecoris gracilis (R.F. Sahlberg, 1848)	Myrmecoris gracilis (Sahlberg, 1848)	3	2 pairs of ectadenia and 2 unpaired mesadenia	unknown	Mróz and Wojciechowski 2011
Cimicomorpha	Nabidae	Nabinae (Nabini)	Nabis (Aspilaspis) indicus (Stål, 1873)	N. (A.) indicus (Stål, 1873)	7	unknown	unknown	Kuznetsova et al. 2004
Cimicomorpha	Nabidae	Nabinae (Nabini)	Nabis (Aspilaspis) viridulus Spinola, 1837	Aspilaspis viridulus*/Nabis (Aspilaspis) viridulus Spinola, 1837**	7	1 pair of ectodenia and 1 pair of mesadenia	unknown	Carayon 1951*, Kuznetsova et al. 2004**
Cimicomorpha	Nabidae	Nabinae (Nabini)	Nabis (Dolichonabis) limbatus Dahlbom, 1851	Nabis (Dolichonabis) limbatus (Dohlbom* **)/ Dolichonabis limbatus (Dahlbom)***	7** ***	1 pair of mesadenia* ***, 1 pair of ectadenia***	7**	Woodward *1949, **1950, ***Carayon 1951
Cimicomorpha	Nabidae	Nabinae (Nabini)	Nabis (Milu) apicalis Matsumura, 1913	Nabis apicalis Matsumura	unknown	unknown	7	Miyamoto 1957
Cimicomorpha	Nabidae	Nabinae (Nabini)	Nabis (Nabicula) flavomarginatus Scholtz, 1847	Nabis flavomarginatus Scholtz	7*	1 pair of ectodenia and 1 pair of mesadenia*	7**	*Woodward 1949, **1950
Cimicomorpha	Nabidae	Nabinae (Nabini)	Nabis (Nabis) ericetorum Scholtz, 1847	Nabis ericitorum Scholtz	7*	1 pair of ectodenia and 1 pair of mesadenia*	7**	*Woodward 1949, **1950
Cimicomorpha	Nabidae	Nabinae (Nabini)	Nabis (Nabis) ferus (Linnaeus, 1758)	Nabis ferus (L.)	7*	1 pair of ectodenia and 1 pair of mesadenia*	7**	*Woodward 1949, **1950
Cimicomorpha	Nabidae	Nabinae (Nabini)	Nabis (Nabis) rugosus (Linnaeus, 1758)	Nabis (Nabis) rugosus (L.)	7*	1 pair of ectodenia and 1 pair of mesadenia*	7**	*Woodward 1949, **1950, *Pendergrast 1957
Cimicomorpha	Nabidae	Nabinae (Nabini)	Nabis (Tropiconabis) capsiformis Germar, 1838	Nabis capsiformis Germar	unknown	unknown	7	Miyamoto 1957
Cimicomorpha	Nabidae	Nabinae (Nabini)	Nabis sp.	Nabis sp.	7	1 pair of ectodenia and 1 pair of mesadenia	unknown	Carayon 1951
Cimicomorpha	Reduviidae	Harpactorinae (Harpactorini)	Nagusta sp.	Nagusta sp.	8	1 pair*	7	Louis and Kumar 1973	*4-lobed gland, type not identified
Pentatomomorpha	Berytidae	Berytinae	Neides afghanus Seidenstücker, 1968	Neides afghanus Seidenstucker	1	unknown	unknown	Grozeva S 1995
Pentatomomorpha	Berytidae	Berytinae	Neides tipularius (Linnaeus, 1758)	Neides tipularius (Linnaeus)	1*	unknown	7**	**Grozeva and Kuznetsova 1992, *Grozeva 1995
Cimicomorpha	Miridae	Mirinae (Mirini)	Neolygus canadensis (Knight, 1917)	Lygocoris (Neolygus) canadensis (Knight)	7	unknown	unknown	Akingbohungbe 1983
Cimicomorpha	Miridae	Mirinae (Mirini)	Neolygus communis (Knight, 1916)	Lygocoris (Neolygus) communis (Knight)	7	unknown	unknown	Akingbohungbe 1983
Cimicomorpha	Miridae	Mirinae (Mirini)	Neolygus contaminatus (Fallén, 1807)	Lygocoris contaminatus (Fall.)	7*	unknown	7**	*Kullenberg 1947, **Woodward 1950, *Pendergrast, 1957, *Leston 1961a
Cimicomorpha	Miridae	Mirinae (Mirini)	Neolygus omnivagus (Knight, 1917)	Lygocoris (Neolygus) omnivagus (Knight)	7	unknown	unknown	Akingbohungbe 1983
Cimicomorpha	Miridae	Mirinae (Mirini)	Neolygus quercalbae (Knight, 1917)	Lygocoris (Neolygus) quercalbae (Knight)	7	unknown	unknown	Akingbohungbe 1983
Cimicomorpha	Miridae	Mirinae (Mirini)	Neolygus tinctus Knight, 1941	Lygocoris (Neolygus) tinctus (Knight)	7	unknown	unknown	Akingbohungbe 1983
Cimicomorpha	Miridae	Mirinae (Mirini)	Neolygus viridis (Fallén, 1807)	Lygocoris viridis (Fall.)	7	unknown	unknown	Leston 1961a
Pentatomomorpha	Alydidae	Alydinae	Neomegalotomus parvus (Westwood, 1842)	Neomegalotomus pallescens	5	unknown	unknown	Souza et al. 2009
Pentatomomorpha	Alydidae	Alydinae	Neomegalotomus parvus (Westwood, 1842)	Neomegalotomus parvus (Westwood, 1842)	7	unknown	unknown	Gomes et al. 2013
Pentatomomorpha	Aradidae	Mezirinae	Neophloeobia australiensis (Kormilev, 1964)	Scirrhocoris australiensis	5	unknown	unknown	Kumar 1967
Pentatomomorpha	Aradidae	Mezirinae	Neophloeobia mirabilis (Kormilev, 1965)	Scirrhocoris mirabilis	5	1 pair of mesadenia	5	Kumar 1967
Pentatomomorpha	Aradidae	Mezirinae	Neophloeobia montrouzieri Usinger & Matsuda, 1959	Neophloeobia montrouzieri	5	1 pair of mesadenia	5	Kumar 1967
Nepomorpha	Nepidae	Nepinae	Nepa cinerea Linnaeus, 1758	Nepa cinerea L.	5*	1 pair of ectodenia*	5**	*Kerkis 1926, *Larsen 1938, **Woodward 1950, *Carayon 1950, *Simiczyjew et al. 1996	*In two groups, with 2 and 3 follicles respectively
Nepomorpha	Gelastocoridae	Nerthinae	Nerthra macrothorax (Montrouzier, 1855)	Nerthra macrothorax (Montrouzier)	unknown	unknown	5	Miyamoto 1959
Nepomorpha	Gelastocoridae	Nerthinae	Nerthra terrestris (Kevan, 1948)	Monomyx terrestris Kevan	2	1 pair*	unknown	Pendergrast 1956	*Gland type not identified
Cimicomorpha	Miridae	Bryocorinae (Dicyphini)	Nesidiocoris tenuis (Reuter, 1895)	Engytalus tenuis Reuter	1**	unknown	7*	*Miyamoto 1957, Present data
Cimicomorpha	Miridae	Bryocorinae (Dicyphini)	Nesidiocoris volucer Kirkaldy, 1902	Cyrtopeltis volucer persimilis (Poppius)	1	unknown	unknown	Akingbohungbe 1983
Cimicomorpha	Reduviidae	Emesinae (Ploiariolini)	Nesidiolestes roberti Wygodzinsky, 1966	Nesidiolestes roberti	3*	1 pair of mesadenia**	unknown	*Wygodzinsky 1966	*Page 46: "Number of follicles apparently much fewer than 7", but Fig. 11J shows 3 follicles. **3-lobed gland
Cimicomorpha	Reduviidae	Triatominae (Triatomini)	Nesotriatoma flavida (Neiva, 1911)	Nesotriatoma bruneri	7	4 pairs*	unknown	Chiang et al. 2012, 2013	*Glands type not identified
Cimicomorpha	Miridae	Mirinae (Mirini)	Neurocolpus jessiae Knight, 1934	Neurocolpus jessiae Knight	8	unknown	unknown	Akingbohungbe 1983
Cimicomorpha	Miridae	Mirinae (Mirini)	Neurocolpus tiliae Knight, 1934	Neurocolpus tiliae Knight	7	unknown	unknown	Akingbohungbe 1983
Pentatomomorpha	Aradidae	Mezirinae	Neuroctenus gracilis Kormilev, 1965	Neuroctenus gracilis	5	1 pair of mesadenia	5	Kumar 1967
Pentatomomorpha	Aradidae	Mezirinae	Neuroctenus proximus (Walker, 1873)	Neuroctenus proximus	5	1 pair of mesadenia	5	Kumar 1967
Pentatomomorpha	Aradidae	Mezirinae	Neuroctenus sp.	Neuroctenus sp	5	unknown	unknown	Grozeva 2007
Pentatomomorpha	Aradidae	Mezirinae	Neuroctenus tenuicornis (Signoret, 1860)	Neuroctenus tenuicornis (Signeret)	5	unknown	unknown	Grozeva 2007
Pentatomomorpha	Ninidae		Ninomimus flavipes (Matsumura, 1913)	Ninus flavipes (Mutsumura)	unknown	unknown	5	Miyamoto 1957
Pentatomomorpha	Ninidae		Ninus insignis Stål, 1860	Nynus insignis Stål	5	unknown	unknown	Malipatil 1978
Nepomorpha	Notonectidae	Notonectinae	Notonecta (Notonecta) glauca Linnaeus, 1758	Notonecta glauca Linnaeus, 1758	7*	1 pair***, 4 pairs*	7**	*Defour 1833, *Kerkis 1926, **Woodward 1950, *Papáček & Soldan 1992, ***Hunt and Stebbings 1992	*In two groups, with 3 and 4 follicles respectively. **Gland type not identified
Nepomorpha	Notonectidae	Notonectinae	Notonecta (Notonecta) maculata Fabricius, 1794	Notonecta maculata Fab.	7*	unknown	7	*Poisson 1927, **Woodward 1950	*In two groups, with 3 and 4 follicles respectively
Nepomorpha	Notonectidae	Notonectinae	Notonecta (Paranecta) triguttata Motschulsky, 1861	Notonecta triguttata Motschulsky	unknown	unknown	7	Miyamoto 1957
Cimicomorpha	Miridae	Mirinae (Stenodemini)	Notostira elongata (Geoffroy, 1785),	Notostira elongata (Geoff .)	3*	2 pairs of ectadenia and 2 unpaired mesadenia*	unknown	Mróz and Wojciechowski 2011*
Cimicomorpha	Miridae	Mirinae (Stenodemini)	Notostira erratica (Linnaeus, 1758)	Notostira erratica (Linnaeus, 1758)	3*	2 pairs of ectadenia and 2 unpaired mesadenia*	7**	**Woodward 1950, *Mróz and Wojciechowski 2011
Cimicomorpha	Reduviidae	Ectrichodiinae (Ectrichodiini)	Nularda nobilitata Stål, 1859	Nularda nobilata	7*	1 pair**	unknown	Louis and Kumar 1973	*In two groups, with 3 and 4 follicles respectively. **3-lobed gland, type not identified
Cimicomorpha	Miridae	Orthotylinae (Orthotylini)	Nycticapsus sp.	Nycticapsus sp.	2	unknown	unknown	Akingbohungbe 1983
Pentatomomorpha	Lygaeidae	Orsillinae	Nysius caledoniae Distant, 1920	Nysius clevelandensis Evans	7	unknown	7	Malipatil 1978
Pentatomomorpha	Lygaeidae	Orsillinae	Nysius plebeius Distant, 1883	Nysius plebejus Distant	unknown	unknown	7	Miyamoto 1957
Pentatomomorpha	Lygaeidae	Orsillinae	Nysius senecionis (Schilling, 1829)	Nysius (Tropinysius) senecionis Schill.	7*	1 pair of mesadenia*	7**	**Schneider 1940, *Grozeva and Kuznetsova 1992
Pentatomomorpha	Lygaeidae	Orsillinae	Nysius thymi (Wolff, 1804)	Macroparius thymi Wolff**/ Nysius thymi***	7*	1 pair of mesadenia**	7***	***Schneider 1940, Pendergrast *1956, **1957
Pentatomomorpha	Lygaeidae	Orsillinae	Nysius vinitor Bergroth, 1891	Nysius vinitor Bergroth	7	unknown	7	Malipatil 1978
Pentatomomorpha	Cydnidae	Sehirinae	Ochetostethus tarsalis (Mulsant & Rey, 1852)	Ochetostethus tarsalis	unknown	unknown	7	Lis 2003
Nepomorpha	Ochteridae		Ochterus (Ochterus) marginatus (Latreille, 1804)	Ochterus marginatus (Latreille)	2*	unknown	7**	*Pendergrast 1956, **Miyamoto 1957
Pentatomomorpha	Coreidae	Coreinae	Omanocoris versicolor (Herrich-Schäffer, 1841)	Homoeocerus variabilis Dallas	7	unknown	unknown	Abassi 1973
Cimicomorpha	Reduviidae	Stenopodainae	Oncocephalus philippinus Lethierry, 1877	Oncocephalus philippinus Lethierry	unknown	unknown	7	Miyamoto 1957
Cimicomorpha	Reduviidae	Stenopodainae	Oncocephalus pilicornis Reuter, 1882	Oncocephalus pilicornis (H. S.)	unknown	unknown	7	Carayon 1950
Cimicomorpha	Reduviidae	Stenopodainae	Oncocephalus sp.	Oncocephalus sp.	unknown	unknown	7	Miyamoto 1957
Cimicomorpha	Reduviidae	Stenopodainae	Oncocephalus subspinosus (Amyot & Serville, 1843)	Oncocephalus subspinosus	7	1 pair*	7	Louis and Kumar 1973	*4-lobed gland, type not identified
Pentatomomorpha	Lygaeidae	Lygaeinae	Oncopeltus (Erythrischius) fasciatus (Dallas, 1852)	Oncopeltus fasciatus	7**	1 pair of mesadenia*	7*	*Bonhag and Wick 1953, **Gomes et al. 2013
Cimicomorpha	Miridae	Phylinae (Phylini)	Oncotylus (Oncotylus) viridiflavus (Goeze, 1778)	Oncotylus viridiflavus (Goeze)	4-5*	unknown	unknown	Leston 1961a	*sometimes there is a short 5th follicle
Cimicomorpha	Miridae	Mirinae (Hyalopeplini)	Onomaus lautus (Uhler, 1897)	Onomaus lautus Uhler	unknown	unknown	7	Miyamoto 1957
Pentatomomorpha	Cymidae	Ontiscinae	Ontiscus australis Stål, 1874	Ontiscus australis Stål	7	unknown	7	Malipatil 1978
Pentatomomorpha	Cymidae	Ontiscinae	Ontiscus brevis Hamid, 1975	Ontiscus brevis Hamid	7	unknown	unknown	Malipatil 1978
Pentatomomorpha	Pachygronthidae	Teracriinae	Opistostenus vulturnus (Kirkaldy, 1907)	Opistholeptus vulturnus (Kirkaldy)	7	unknown	unknown	Malipatil 1978
Cimicomorpha	Miridae	Phylinae (Cremnorrhini)	Orectoderus obliquus Uhler, 1876	Orectoderus obliquus Uhler	7	unknown	unknown	Akingbohungbe 1983
Cimicomorpha	Anthocoridae	Oriini	Orius niger (Wolff, 1811)	Orius niger Wolf.	unknown	unknown	7	Carayon 1950
Cimicomorpha	Anthocoridae	Oriini	Orius sauteri (Poppius, 1909)	Orius sauteri Poppius	unknown	unknown	7	Miyamoto 1957
Cimicomorpha	Miridae	Orthotylinae (Halticini)	Orthocephalus coriaceus (Fabricius, 1777)	Orthocephalus coriaceus (F.)	3	unknown	unknown	Akingbohungbe 1983
Pentatomomorpha	Lygaeidae	Orsillinae	Ortholomus punctipennis (Herrich-Schaeffer, 1838)	Ortolomus punctipennis H.-S.	7*	1 pair of mesadenia*	7**	**Schneider 1940, *Grozeva and Kuznetsova 1992
Cimicomorpha	Miridae	Phylinae (Phylini)	Orthonotus rufifrons (Fallén, 1807)	Orthonotus rufifrons (Fall.)	3	unknown	unknown	Leston 1961a
Cimicomorpha	Miridae	Mirinae (Mirini)	Orthops (Orthops) campestris (Linnaeus, 1758)	Orthops campestris (L.)	7	unknown	unknown	Leston 1961a, Akingbohungbe 1983
Cimicomorpha	Miridae	Orthotylinae (Orthotylini)	Orthotylus (Litocoris) ericetorum (Fallén, 1807)	Orthotylus ericetorum	2	unknown	unknown	Leston 1961a
Cimicomorpha	Miridae	Orthotylinae (Orthotylini)	Orthotylus (Melanotrichus) flavosparsus (C.R. Sahlberg, 1841)	Melanotrichus flavosparsus (Sahlberg)	2	unknown	unknown	Akingbohungbe 1983
Cimicomorpha	Miridae	Orthotylinae (Orthotylini)	Orthotylus (Melanotrichus) flavosparsus (C.R. Sahlberg, 1841)	Orthotylus flavosparsus (Sahlb.)	2	unknown	unknown	Leston 1961a
Cimicomorpha	Miridae	Orthotylinae (Orthotylini)	Orthotylus (Melanotrichus) moncreaffi (Douglas & Scott, 1874)	Orthotylus moncreaffi (D.&S.)	2	unknown	unknown	Leston 1961a
Cimicomorpha	Miridae	Orthotylinae (Orthotylini)	Orthotylus (Orthotylus) marginalis Reuter, 1883	Orthotylus marginalis Reuter	2	unknown	unknown	Leston 1961a
Cimicomorpha	Miridae	Orthotylinae (Orthotylini)	Orthotylus (Orthotylus) nassatus (Fabricius, 1787)	Orthotylus nassatus (F.)	2022-02-03	unknown	unknown	Leston 1961a
Cimicomorpha	Miridae	Orthotylinae (Orthotylini)	Orthotylus (Orthotylus) ochrotrichus Fieber, 1864	Orthotylus orchotrichus Fieber	2	unknown	unknown	Leston 1961a
Cimicomorpha	Miridae	Orthotylinae (Orthotylini)	Orthotylus (Orthotylus) ornatus Van Duzee, 1916	Orthotylus ornatus Van Duzee	2	unknown	unknown	Akingbohungbe 1983
Cimicomorpha	Miridae	Orthotylinae (Orthotylini)	Orthotylus (Orthotylus) viridinervis (Kirschbaum, 1856)	Orthotylus viridinervis (Kirschb.)	2	unknown	unknown	Leston 1961a
Cimicomorpha	Miridae	Orthotylinae (Orthotylini)	Orthotylus (Pachylops) adenocarpi (Perris, 1857)	Orthotylus adenocarpi (Perris)	2	unknown	unknown	Leston 1961a
Cimicomorpha	Miridae	Orthotylinae (Orthotylini)	Orthotylus (Pseudorthotylus) bilineatus (Fallén, 1807)	Neomecomma bilineatus (Fall.)	2	unknown	unknown	Leston 1961a
Cimicomorpha	Reduviidae	Emesinae (Leistarchini)	Orthunga sp.	Orthunga sp.	7	1 pair of mesadenia*	unknown	Wygodzinsky 1966	*3-lobed gland
Pentatomomorpha	Oxycarenidae	Oxycareninae	Oxycarenus (Euoxycarenus) pallens (Herrich-Schaeffer, 1850)	Oxycarenus pallens H.-S.	2	1 unpaired mesadenia	7	Grozeva and Kuznetsova 1992
Pentatomomorpha	Oxycarenidae	Oxycareninae	Oxycarenus (Oxycarenus) hyalinipennis (A. Costa, 1843)	Oxycarenus hyalinipennis (Costa, 1847)	2	unknown	unknown	Gomes et al. 2013
Pentatomomorpha	Oxycarenidae	Oxycareninae	Oxycarenus (Oxycarenus) luctuosus (Montrouzier, 1861)	Oxycarenus (Oxycarenus) luctuosus (Montrouzier, 1861)	2	unknown	unknown	Malipatil 1978
Dipsocoromorpha	Dipsocoridae		Pachycoleus pusillimus (J. Sahlberg, 1870)	Cryptostemma (s. str.) pusillimum J. Sb.	3	unknown	unknown	Grozeva and Nokkala 1996
Pentatomomorpha	Pachygronthidae	Pachygronthinae	Pachygrontha antennata (Uhler, 1860)	Pachygrontha anntenata Uhler	unknown	unknown	7	Miyamoto 1957
Pentatomomorpha	Pachygronthidae	Pachygronthinae	Pachygrontha bipunctata Stål, 1865	Pachygrontha bipunctata Stål	unknown	unknown	7	Miyamoto 1957
Pentatomomorpha	Pachygronthidae	Pachygronthinae	Pachygrontha similis Uhler, 1896	Pachygrontha similis Uhler	unknown	unknown	7	Miyamoto 1957
Pentatomomorpha	Pachygronthidae	Pachygronthinae	Pachygrontha walkeri Distant, 1901	Pachygrontha walkeri Distant	unknown	unknown	7	Miyamoto 1957
Cimicomorpha	Miridae	Phylinae (Cremnorrhini)	Pachyxyphus lineellus (Mulsant & Rey, 1852)		3	unknown	unknown	Present data
Cimicomorpha	Reduviidae	Triatominae (Triatomini)	Panstrongylus herreri Wygodzinsky, 1948	Pansrongylus herreri	7*	unknown	unknown	Gonçalves et al. 1987	*In two size groups, with 5 and 2 follicles respectively. **Gland type not identified
Cimicomorpha	Reduviidae	Triatominae (Triatomini)	Panstrongylus megistus (Burmeister, 1835)	Pansrongylus megistus	7*	4 pairs**	unknown	Gonçalves et al. 1987	*In two size groups, with 4 and 3 follicles respectively. **Gland type not identified
Cimicomorpha	Miridae	Mirinae (Mirini)	Pantilius (Pantilius) tunicatus (Fabricius, 1781)	Pantilius tunicatus (F.)	7	unknown	unknown	Leston 1961a
Pentatomomorpha	Aradidae	Carventinae	Paracarventus woodwardi Kormilev, 1964	Paracarventus woodwardi	5	1 pair of mesadenia	5	Kumar 1967
Pentatomomorpha	Aradidae	Aneurinae	Paraneurus sinensis (Kiritshenko, 1913)	Aneurus sinensis Kiritschenko	unknown	unknown	5	Miyamoto 1957
Pentatomomorpha	Lygaeidae	Orsillinae	Paranysius fraterculus Horváth, 1895	Paranysius fraterculus Horv.	2	1 pair of mesadenia	unknown	Grozeva and Kuznetsova 1992
Nepomorpha	Pleidae		Paraplea indistinguenda (Matsumura, 1905)	Paraplea indistinguenda Matsumura	unknown	unknown	4	Miyamoto 1957
Nepomorpha	Pleidae		Paraplea japonica (Horváth, 1904)	Paraplea japonica Horváth	unknown	unknown	4	Miyamoto 1957
Pentatomomorpha	Alydidae	Alydinae	Paraplesius unicolor Scott, 1874	Paraplesius unicolor Scott	unknown	unknown	7	Miyamoto 1957
Pentatomomorpha	Cydnidae	Parastrachiinae	Parastrachia japonensis (Scott, 1880)	Parastrachia japonensis Scott	unknown	unknown	7	Miyamoto 1957
Dipsocoromorpha	Schizopteridae	Hysperosomatinae	Pateena polymitarior Hill, 1980		1	unknown	unknown	Present data
Cimicomorpha	Reduviidae	Peiratinae	Peirates nitidicollis Reuter, 1881	Pirates (sic!) nitidicollis Reut	unknown	unknown	7	Carayon 1950
Cimicomorpha	Reduviidae	Peiratinae	Peirates stridulus (Fabricius, 1787)	Pirates (sic!) stridulus (Fabr.)	unknown	unknown	7	Carayon 1950
Cimicomorpha	Reduviidae	Pieratinae	Peirates turpis Walker 1873	Pirates turpis Walker	unknown	unknown	7	Miyamoto 1957
Nepomorpha	Naucoridae	Ambrysinae	Pelocoris subflavus Montandon, 1898	Pelocoris subflavus Montandon, 1898	7	2 pairs*	unknown	Munhoz et al 2021	*Gland type not identified
Cimicomorpha	Reduviidae	Harpactorinae (Harpactorini)	Peprius nodulipes (Signoret, 1858)	Peprius nodulipes	7	1 pair*	7	Louis and Kumar 1973	*4-lobed gland, type not identified
Pentatomomorpha	Pentatomidae	Asopinae	Perillus bioculatus (Fabricius, 1775)	Perillus bioculatus (F.)	7*	1 pair of mesadenia and a pair of ectadenia**	7**	*Bowen 1922b, **Adams 2001
Pentatomomorpha	Oxycarenidae	Oxycareninae	Philomyrmex insignis R.F. Sahlberg, 1848	Philomyrmex insignis F. Sahlb.	2	1 unpaired mesadenia	unknown	Grozeva and Kuznetsova 1992
Pentatomomorpha	Pachygronthidae	Teracriinae	Phlegyas annulicrus Stål, 1869		4	unknown	unknown	Present data
Cimicomorpha	Miridae	Phylinae (Nasocorini)	Phoenicocoris rostratus (Knight, 1923)	Lepidopsallus rostratus Knight	3	unknown	unknown	Akingbohungbe 1983
Cimicomorpha	Reduviidae	Harpactorinae (Harpactorini)	Phonoctonus lutescens (Guérin-Méneville & Percheron, 1834)	Phonoctonus lutcscens	7	1 pair*	7	Louis and Kumar 1973	*4-lobed gland, type not identified
Cimicomorpha	Reduviidae	Harpactorinae (Harpactorini)	Phonoctonus subimpictus Stål, 1865	Phonoctonus subimpictus	7	1 pair*	7	Louis and Kumar 1973	*4-lobed gland, type not identified
Cimicomorpha	Nabidae	Prostemmatinae (Phorticini)	Phorticus flavus (Stein, 1857)	Phorticus flavus	7*	1 pair of ectodenia and 1 pair of mesadenia*	7**	Carayon **1950, *1951
Cimicomorpha	Miridae	Phylinae (Phylini)	Phylus (Phylus) coryli (Linnaeus, 1758)	Phylus coryli (L.)	3	unknown	unknown	Leston 1961a
Cimicomorpha	Miridae	Phylinae (Phylini)	Phylus (Phylus) melanocephalus (Linnaeus, 1767)	Phylus melanocephalus (L.)	2-3*	unknown	unknown	Leston 1961a	*3 and 2 follicles in different testes of the only studied male
Cimicomorpha	Reduviidae	Phymatinae	Phymata sp.	Phymata sp.	7	1 pair of mesadenia*	3	Carayon 1950	*4-lobed gland
Cimicomorpha	Tingidae	Tinginae	Physatocheila fieberi (Scott, 1874)	Physatochira fieberi Scott	unknown	unknown	7	Miyamoto 1957
Pentatomomorpha	Largidae	Physopeltinae	Physopelta gutta (Burmeister, 1834)	Physopelta gutta (Burmeister, 1834)*/Physopelta cincticolis Stål**	7*	1 pair*	7**	**Miyamoto 1957, *Kaur and Patial 2012	*Gland type not identified
Cimicomorpha	Anthocoridae	Cardiastethini	Physopleurella armata Poppius, 1909	Anthocoris japonicus Esaki*,	2**	unknown	7*	*Miyamoto 1957, **Carayon 1972
Cimicomorpha	Anthocoridae	Cardiastethini	Physopleurella signata (Distant, 1913)	Physopleurella signata (Distant)	2	1 pair of mesadenia	unknown	Carayon 1972
Cimicomorpha	Miridae	Mirinae (Mirini)	Phytocoris conspurcatus Knight, 1920	Phytocoris conspurcatus Knight	7	unknown	unknown	Akingbohungbe 1983
Cimicomorpha	Miridae	Mirinae (Mirini)	Phytocoris depictus Knight, 1923	Phytocoris depictus Knight	7	unknown	unknown	Akingbohungbe 1983
Cimicomorpha	Miridae	Mirinae (Mirini)	Phytocoris dimidiatus Kirschbaum, 1856	Phytocoris dimidiatus Kirschb.	7	unknown	unknown	Leston 1961a
Cimicomorpha	Miridae	Mirinae (Mirini)	Phytocoris eximius Reuter, 1876	Phytocoris penipecten Knight	7	unknown	unknown	Akingbohungbe 1983
Cimicomorpha	Miridae	Mirinae (Mirini)	Phytocoris lasiomerus Reuter, 1909	Phytocoris lasiomerus Reuter	7	unknown	unknown	Akingbohungbe 1983
Cimicomorpha	Miridae	Mirinae (Mirini)	Phytocoris longipennis Flor, 1861	Phytocoris longipennis Flor	7	unknown	unknown	Leston 1961a
Cimicomorpha	Miridae	Mirinae (Mirini)	Phytocoris populi (Linnaeus, 1758)	Phytocoris populi (L.)	7	unknown	unknown	Leston 1961a
Cimicomorpha	Miridae	Mirinae (Mirini)	Phytocoris reuteri Saunders, 1876	Phytocoris reuteri Saunders	7*	unknown	7**	**Woodward 1950, *Leston 1961a
Cimicomorpha	Miridae	Mirinae (Mirini)	Phytocoris salicis Knight, 1920	Phytocoris salicis Knight	7	unknown	unknown	Akingbohungbe 1983
Cimicomorpha	Miridae	Mirinae (Mirini)	Phytocoris tiliae (Fabricius, 1777)	Phytocoris tiliae (F.)	7	unknown	unknown	Leston 1961a, Akingbohungbe 1983
Cimicomorpha	Miridae	Mirinae (Mirini)	Phytocoris ulmi (Linnaeus, 1758)	Phytocoris ulmi (L.)	7	unknown	unknown	Leston 1961a, Kullenberg 1947
Cimicomorpha	Miridae	Mirinae (Mirini)	Phytocoris varipes Boheman, 1852	Phytocoris varipes Boheman	7	unknown	unknown	Leston 1961a
Pentatomomorpha	Pentatomidae	Asopinae	Picromerus lewisi Scott, 1874	Picromerus lewisi Scott	unknown	unknown	7	Miyamoto 1957
Cimicomorpha	Miridae	Phylinae (Pilophorini)	Pilophorus cinnamopterus (Kirschbaum, 1856)	Pilophorus cinnamopterus (Kirschb.)	2		unknown	Leston 1961a
Cimicomorpha	Miridae	Phylinae (Pilophorini)	Pilophorus juniperi Knight, 1923	Pilophorus juniperi Knight	3	unknown	unknown	Akingbohungbe 1983
Cimicomorpha	Miridae	Phylinae (Pilophorini)	Pilophorus perplexus Douglas & Scott, 1875	Pilophorus perplexus Douglas & Scott	3	unknown	unknown	Akingbohungbe 1983
Cimicomorpha	Miridae	Phylinae (Pilophorini)	Pilophorus setulosus Horváth, 1905	Pilophorus setulosus Horváth	unknown	unknown	7	Miyamoto 1957
Cimicomorpha	Miridae	Phylinae (Pilophorini)	Pilophorus walshii Uhler, 1887	Pilophorus walshii Uhler	3	unknown	unknown	Akingbohungbe 1983
Pentatomomorpha	Pentatomidae	Asopinae	Pinthaeus sanguinipes (J.C. Fabricius, 1781)	Pinthaeus sanguinipes Fabricius	unknown	unknown	7	Miyamoto 1959
Cimicomorpha	Reduviidae	Harpactorinae (Harpactorini)	Pisilus tipuliformis (Fabricius, 1794)	Pisilus tipuliformis	7	1 pair*	7	Louis and Kumar 1973	*4-lobed gland, type not identified
Cimicomorpha	Miridae	Phylinae (Phylini)	Plagiognathus arbustorum arbustorum (Fabricius, 1974)	Plagiognathus arbustorum (F.)	3	unknown	unknown	Leston 1961a, Akingbohungbe 1983
Cimicomorpha	Miridae	Phylinae (Phylini)	Plagiognathus chrysanthemi (Wolff, 1804)	Plagiognathus chrysanthemi (Wolff)	3	unknown	unknown	Leston 1961a, Akingbohungbe 1983
Cimicomorpha	Miridae	Phylinae (Phylini)	Plagiognathus delicatus (Uhler, 1887)	Plagiognathus delicatus (Uhler)	3	unknown	unknown	Akingbohungbe 1983
Cimicomorpha	Miridae	Phylinae (Phylini)	Plagiognathus dispar Knight, 1923	Plagiognathus dispar Knight	3	unknown	unknown	Akingbohungbe 1983
Cimicomorpha	Miridae	Phylinae (Phylini)	Plagiognathus longirostris (Knight, 1923)	Microphylellus longirostris Knight	3	unknown	unknown	Akingbohungbe 1983
Cimicomorpha	Miridae	Phylinae (Phylini)	Plagiognathus maculipennis (Knight, 1923)	Microphylellus maculipennis Knight	3	unknown	unknown	Akingbohungbe 1983
Cimicomorpha	Miridae	Phylinae (Phylini)	Plagiognathus modestus (Reuter, 1912)	Microphylellus modestus Reuter	3	unknown	unknown	Akingbohungbe 1983
Cimicomorpha	Miridae	Phylinae (Phylini)	Plagiognathus morrisoni (Knight, 1923)	Psallus morrisoni Knight	3	unknown	unknown	Akingbohungbe 1983
Cimicomorpha	Miridae	Phylinae (Phylini)	Plagiognathus politus Uhler, 1895	Plagiognathus politus Uhler	3	unknown	unknown	Akingbohungbe 1983
Cimicomorpha	Reduviidae	Reduviinae	Platymeris biguttatus ( Linnaeus, 1767)	Platymeris biguttatus	7	1 pair*	7	Bugaj-Nawrocka et al. 2022	*4-lobed gland, type not identified
Cimicomorpha	Reduviidae	Reduviinae	Platymeris rhadamanthus Gerstaecker, 1873	Platymeris rhadamanthus	7	1 piar*	7	Bugaj-Nawrocka et al. 2022	*4-lobed gland, type not identified
Cimicomorpha	Reduviidae	Reduviinae	Platymeris rufipes Jeannel, 1917	Platymeris rufipes	7*	unknown	7	Louis and Kumar 1973	*In two groups, with 4 and 3 follicles respectively
Pentatomomorpha	Heterogastridae		Platyplax salviae (Schilling, 1829)	Platyplax salviae Schill.	7	1 pair of mesadenia	unknown	Grozeva and Kuznetsova 1992
Cimicomorpha	Miridae	Phylinae (Phylini)	Platyscytus decempunctatus (Carvalho 1945)	Platyscytus decempunctatus (Carvalho 1945)	"4-6"	1 pair of accessory glands	2022-03-05	Pires et al. 2007
Nepomorpha	Pleidae		Plea minutissima Leach, 1817	Plea atomaria Раll.	4	1 pair and 1 unpaired*	4	Kerkis 1926	*Gland type not identified
Pentatomomorpha	Coreidae	Coreinae	Plinachtus bicoloripes Scott, 1874	Plinachtus bicoloripes Scott	unknown	unknown	7	Miyamoto 1957
Cimicomorpha	Lasiochilidae		Plochiocorella elongata Poppius, 1909	Plochiocorella elongata Poppius, 1909	2	1 pair of mesadenia	unknown	Postle and Woodward 1988
Cimicomorpha	Reduviidae	Emesinae (Ploiariolini)	Ploiaria mosconai Wygodzinsky, 1952	Ploiaria mosconai	7	1 pair of mesadenia*	unknown	Wygodzinsky 1966	*3-lobed gland
Cimicomorpha	Reduviidae	Emesinae (Ploiariolini)	Ploiaria wahrmani Wygodzinsky, 1952	Ploiaria wahrmani	7	1 pair of mesadenia*	unknown	Wygodzinsky 1966	*3-lobed gland
Pentatomomorpha	Pentatomidae	Asopinae	Podisus maculiventris (Say, 1832)	Podisus maculiventris	7	unknown	unknown	Bowen 1922b
Pentatomomorpha	Pentatomidae	Asopinae	Podisus nigrispinus (Dallas, 1851)	Podisus nigrispinus	6*	unknown	7**	Lemos et al. 2005*a, **b	*4 developed and 2 atrophied
Cimicomorpha	Miridae	Mirinae (Mirini)	Poecilocapsus lineatus (Fabricius, 1798)	Poecilocapsus lineatus (F.)	8	unknown	unknown	Akingbohungbe 1983
Cimicomorpha	Reduviidae	Harpactorinae (Harpactorini)	Polididus armatissimus Stål, 1859	Polididus armatissimus Stål, 1859	9*	unknown	unknown	Gapon et al. 2021	*Follicles divided into two size groups, with 7 large and 2 small follicles respectively
Cimicomorpha	Miridae	Mirinae (Mirini)	Polymerus (Pachycentrum) carpathicus (Horváth, 1882)	Polymerus carpathicus (Horváth)	7	unknown	unknown	Akingbohungbe 1983
Cimicomorpha	Miridae	Mirinae (Mirini)	Polymerus (Pachycentrum) proximus Knight, 1923	Polymerus proximus Knight	7	unknown	unknown	Akingbohungbe 1983
Cimicomorpha	Miridae	Mirinae (Mirini)	Polymerus (Poeciloscytus) unifasciatus (Fabricius, 1794)	Polymerus unifasciatus (F.)	7	unknown	unknown	Akingbohungbe 1983
Cimicomorpha	Miridae	Mirinae (Mirini)	Polymerus (Poeciloscytus) venaticus (Uhler, 1872)	Polymerus venaticus (Uhler)	7	unknown	unknown	Akingbohungbe 1983
Cimicomorpha	Miridae	Mirinae (Mirini)	Polymerus sp.	Polymerus sp	unknown	unknown	8	Miyamoto 1957
Cimicomorpha	Reduviidae	Saicinae	Polytoxux sp.	Polytoxux sp.	7*	1 pair*	7**	Miyamoto 1957**, Wygodzinsky 1966*	*gland type not identified
Pentatomomorpha	Coreidae	Coreinae	Prismatocerus borealis (Distant, 1918)	Homoeocerus borealis Distant, 1918	7	1 pair*	unknown	Kaur and Patial 2016	*Gland type not identified
Pentatomomorpha	Coreidae	Coreinae	Prismatocerus signatus (Walker, 1871)	Homoeocerus signatus Walker, 1871	7	1 pair*	unknown	Kaur and Patial 2016	*Gland type not identified
Cimicomorpha	Miridae	Mirinae (Mirini)	Proboscidocoris (Proboscidocoris) fuliginosus Reuter, 1882	Proboscidocoris fuliginosus Reuter	7	unknown	unknown	Akingbohungbe 1983
Cimicomorpha	Miridae	Mirinae (Mirini)	Proboscidocoris sp.	Proboscidocoris sp.	unknown	unknown	7	Miyamoto 1957
Cimicomorpha	Nabidae	Prostemmatinae (Prostemmatini)	Prostemma (Prostemma) guttula (Fabricius, 1787)	Prostemma guttula (Fabricius, 1787)	7* **	1 pair of ectodenia and 1 pair of mesadenia*	7***	Carayon ***1950, *1951, **Kuznetsova et al. 2004
Cimicomorpha	Nabidae	Prostemmatinae (Prostemmatini)	Prostemma concinna Walker, 1873	Prostemma eva Kirkaldi	7	1 pair of ectodenia and 1 pair of mesadenia	unknown	Carayon 1951
Cimicomorpha	Nabidae	Prostemmatinae (Prostemmatini)	Prostemma hilgendorfii Stein, 1878	Prostemma hilgendorfii	unknown	unknown	7	Miyamoto 1957
Pentatomomorpha	Aradidae	Prosympiestinae	Prosympiestus constrictus Usinger & Matsuda, 1959	Prosympicstus constrictus Usinger & Matsuda	6	1 pair of mesadenia	6	Kumar 1967
Pentatomomorpha	Aradidae	Prosympiestinae	Prosympiestus subparallelus Usinger & Matsuda, 1959	Prosytnpiestiis subparallelus Usinger & Matsuda	6	1 pair of mesadenia	6	Kumar 1967
Cimicomorpha	Thaumastocoridae	Xylastodorinae	Proxylastodoris kuscheli Doesburg, Cassis, Monteith, 2010	Proxylastodoris kuscheli	unknown	unknown	3	van Doesburg et al. 2010
Cimicomorpha	Miridae	Phylinae (Phylini)	Psallus (Apocremnus) betuleti (Fallén, 1826)	Psallus (Apocremnus) betuleti	3*	2 pairs of ectadenia and 2 unpaired mesadenia**	unknown	*Leston 1961a, **Mróz 2012
Cimicomorpha	Miridae	Phylinae (Phylini)	Psallus (Hylopsallus) perrisi (Mulsant & Rey, 1852)	Psallus (Hylopsallus) perrisi Wagner	3*	2 pairs of ectadenia and 2 unpaired mesadenia**	unknown	*Leston 1961a, **Mróz 2012
Cimicomorpha	Miridae	Phylinae (Phylini)	Psallus (Hylopsallus) variabilis (Fallén, 1807)	Psallus (Hylopsallus) variabilis	3	2 pairs of ectadenia and 2 unpaired mesadenia	unknown	Mróz 2012
Cimicomorpha	Miridae	Phylinae (Phylini)	Psallus (Hylopsallus) wagneri Ossiannilsson, 1953	Psallus (Hylopsallus) wagneri	3	2 pairs of ectadenia and 2 unpaired mesadenia	unknown	Mróz 2012
Cimicomorpha	Miridae	Phylinae (Phylini)	Psallus (Mesopsallus) ambiguus (Fallén, 1807)	Psallus (Mesopsallus) ambiguus	3*	2 pairs of ectadenia and 2 unpaired mesadenia**	unknown	*Leston 1961a, **Mróz 2012
Cimicomorpha	Miridae	Phylinae (Phylini)	Psallus (Phylidea) quercus (Kirschbaum, 1856)	Psallus (Phylidea) quercus	3	2 pairs of ectadenia and 2 unpaired mesadenia	unknown	Mróz 2012
Cimicomorpha	Miridae	Phylinae (Phylini)	Psallus (Pityopsallus) vittatus (Fieber, 1861)	Psallus (Psallus) vittatus	3	2 pairs of ectadenia and 2 unpaired mesadenia	unknown	Mróz 2012
Cimicomorpha	Miridae	Phylinae (Phylini)	Psallus (Psallus) falleni Reuter, 1883	Psallus (Psallus) falleni	3	2 pairs of ectadenia and 2 unpaired mesadenia	unknown	Mróz 2012
Cimicomorpha	Miridae	Phylinae (Phylini)	Psallus (Psallus) haematodes (Gmelin, 1790)	Psallus roseus (F.)	3	unknown	unknown	Leston 1961a
Cimicomorpha	Miridae	Phylinae (Phylini)	Psallus (Psallus) lepidus Fieber, 1858	Psallus lepidus Fieber	3	unknown	unknown	Leston 1961a
Cimicomorpha	Miridae	Phylinae (Phylini)	Psallus (Psallus) varians (Herrich-Schaeffer, 1841)	Psallus varians (H.-S.)	3	unknown	unknown	Leston 1961a
Cimicomorpha	Miridae	Orthotylinae (Orthotylini)	Pseudoloxops coccineus (Meyer-Dür, 1843)	Pseudoloxops coccineus (M.-D.)	2	unknown	unknown	Leston 1961a
Gerromorpha	Veliidae	Microveliinae	Pseudovelia tibialis Esaki & Miyamoto, 1955	Pseudovelia tibialis Esaki et Miyamoto	unknown	unknown	4	Miyamoto 1957
Cimicomorpha	Miridae	Orthotylinae (Orthotylini)	Pseudoxenetus regalis (Uhler, 1890)	Pseudoxenetus scutellatus (Uhler)	2	unknown	unknown	Akingbohungbe 1983
Cimicomorpha	Reduviidae	Reduviinae	Psytalla horrida (Stål, 1865)	Platymeris (Psyttala) horrida	7*	unknown	7	Louis and Kumar 1973	*In two groups, with 4 and 3 follicles respectively
Cimicomorpha	Reduviidae	Holoptilinae	Ptilocerus immitis Uhler, 1896	Ptilocerus immitis Uhler	unknown	unknown	3	Miyamoto 1959
Cimicomorpha	Reduviidae	Stenopodainae	Pygolampis bidentata (Goeze, 1778)	Pygolampis cognata Horváth	unknown	unknown	7	Miyamoto 1957
Pentatomomorpha	Cymidae	Cyminae	Pylorgus colon (Thunberg, 1784)	Rhiobia chinai Esaki	unknown	unknown	7	Miyamoto 1957
Pentatomomorpha	Lygaeidae	Ischnorhynchinae	Pylorgus colon (Thunberg, 1784)	Pylorgus colon Thunberg	unknown	unknown	7	Miyamoto 1957
Nepomorpha	Nepidae	Ranatrinae	Ranatra (Ranatra) chinensis Mayr, 1865	Ranatra chinensis Mayer	unknown	unknown	5	Miyamoto 1957
Nepomorpha	Nepidae	Ranatrinae	Ranatra (Ranatra) fusca Palisot de Beauvois, 1820	Ranatra fusca	6	unknown	5	Marshall and Severin 1903
Nepomorpha	Nepidae	Ranatrinae	Ranatra (Ranatra) linearis (Linnaeus, 1758)	Ranatra (Ranatra) linearis (Linnaeus, 1758)	5*	absent**	5**	**Kerkis 1926, *Larsen 1938, **Carayon 1950	*In two groups, with 2 and 3 follicles respectively
Nepomorpha	Nepidae	Ranatrinae	Ranatra (Ranatra) unicolor Scott, 1874	Ranatra unicolor Scott	unknown	unknown	5	Miyamoto 1957
Cimicomorpha	Reduviidae	Reduviinae	Reduvius humeralis Scott, 1874	Reduvius humeralis Scott	unknown	unknown	7	Miyamoto 1957
Cimicomorpha	Reduviidae	Harpactorinae (Harpactorini)	Repipta taurus (Fabricius, 1803)	Repipta taurus (Fabricius, 1803)	2*	1 pair**	unknown	Kaur and Patial 2012	*Testis bilobed. **4-lobed gland, type not identified
Cimicomorpha	Miridae	Orthotylinae (Orthotylini)	Reuteria irrorata (Say, 1832)	Reuteria irrorata (Say)	2	unknown	unknown	Akingbohungbe 1983
Cimicomorpha	Miridae	Mirinae (Mirini)	Rhabdomiris striatellus (Fabricius, 1794)	Calocoris ochromelas*/Calocoris quadripunctatus (Vill.)**	7**	unknown	7*	*Woodward 1950, **Leston 1961a
Gerromorpha	Gerridae	Rhagadotarsinae	Rhagadotarsus kraepelini Breddin, 1905	Rhagadotarsus kraeperini Breddin	unknown	unknown	4	Miyamoto 1957
Gerromorpha	Veliidae	Rhagoveliinae	Rhagovelia sumatrensis Lundblad, 1933	Rhagovelia sumatrensis Lundblad	unknown	unknown	4	Miyamoto 1957
Gerromorpha	Veliidae	Rhagoveliinae	Rhagovelia tenuipes Champion, 1898	Rhagovelia tenuipes (Champion, 1898)	1	unknown	unknown	Pereira et al. 2015
Gerromorpha	Veliidae	Rhagoveliinae	Rhagovelia zela Drake, 1959	Rhagovelia zela (Drake, 1959)	1	unknown	unknown	Pereira et al. 2015
Cimicomorpha	Reduviidae	Harpactorinae (Rhaphidosomini)	Rhaphidosoma occidentalis Jeannel, 1914	Rhaphidosoma occidentalis	7	1 piar*	7	Louis and Kumar 1973	*4-lobed gland, type not identified
Cimicomorpha	Reduviidae	Harpactorinae (Rhaphidosomini)	Rhaphidosoma paganicum Gapon, 2021	Rhaphidosoma paganicum Gapon, 2021	7	unknown	unknown	Gapon et al. 2021
Gerromorpha	Gerridae	Rheumatobatinae	Rheumatobates crassifemur crassifemur Esaki, 1926	Rheumatobates crassifemur crassifemur (Esaki, 1926)	1	unknown	unknown	Pereira et al. 2015
Cimicomorpha	Reduviidae	Triatominae (Rhodniini)	Rhodnius brethesi Matta, 1919	Rhodnius brethesi	7**	4 pairs*	unknown	**Freitas et al. 2012, Chiang et al. *2012, *2013	*Gland type not identified
Cimicomorpha	Reduviidae	Triatominae (Rhodniini)	Rhodnius ecuadoriensis Lent & Leon, 1958	Rhodnius ecuadoriensis	7*	unknown	unknown	Gonçalves et al. 1987	*In two size groups, with 5 and 2 follicles respectively
Cimicomorpha	Reduviidae	Triatominae (Rhodniini)	Rhodnius nasutus Stål, 1859	Rhodnius nasutus	7**	4 pairs*	unknown	**Gonçalves et al. 1987, *Chiang et al. 2012	*Gland type not identified. **In two size groups, with 5 and 2 follicles respectively
Cimicomorpha	Reduviidae	Triatominae (Rhodniini)	Rhodnius neglectus Lent, 1940	Rhodnius neglectus	7*	unknown	unknown	Gonçalves et al. 1987	*In two size groups, with 5 and 2 follicles respectively
Cimicomorpha	Reduviidae	Triatominae (Rhodniini)	Rhodnius pictipes Stål, 1872	Rhodnius pictipes	unknown	4 pairs*	unknown	Chiang et al. 2012	*Gland type not identified
Cimicomorpha	Reduviidae	Triatominae (Rhodniini)	Rhodnius prolixus Stål, 1859	Rhodnius prolixus	7* ***	4 pairs**	7***	***Huebner and Anderson 1972, *Gonçalves et al. 1987, **Chiang et al. 2013	*In two size groups, with 5 and 2 follicles respectively. **Gland type not identified
Pentatomomorpha	Acanthosomatidae	Acanthosomatinae	Rhopalimorpha lineolaris Pendergrast, 1950	Rhopalimorpha lineolaris	4	unknown	unknown	Pendergrast 1957
Pentatomomorpha	Acanthosomatidae	Acanthosomatinae	Rhopalimorpha obscura Dallas, 1851	Rhopalimorpha obscura White	6	unknown	unknown	Pendergrast 1956
Gerromorpha	Gerridae	Ptilomerinae	Rhyacobates takahashii Esaki, 1923	Rhyacobates takahashii Esaki	unknown	unknown	4	Miyamoto 1957
Cimicomorpha	Reduviidae	Harpactorinae (Harpactorini)	Rhynocoris bicolor (Fabricius, 1781)	Rhinocoris (sic!) bicolor (F.)	7	1 pair*	7	Louis and Kumar 1973	*4-lobed gland, type not identified
Cimicomorpha	Reduviidae	Harpactorinae (Harpactorini)	Rhynocoris iracundus (Poda, 1761)	Rhinocoris (sic!) iracundus (Poda)	7*	unknown	7* **	**Carayon 1950, *Present data
Cimicomorpha	Reduviidae	Harpactorinae (Harpactorini)	Rhynocoris obtusus (Palisot de Beauvois, 1805)	Rhinocoris (sic!) loratus (Stål)	7	1 pair*	7	Louis and Kumar 1973	*4-lobed gland, type not identified
Cimicomorpha	Reduviidae	Harpactorinae (Harpactorini)	Rhynocoris ornatus (Uhler, 1896)	Rhinocoris (sic!) ornatus Uhler	unknown	unknown	7	Miyamoto 1957
Cimicomorpha	Reduviidae	Harpactorinae (Harpactorini)	Rhynocoris punctiventris (Herrich-Schaeffer, 1846)		7	unknown	7	Present data
Pentatomomorpha	Alydidae	Alydinae	Riptortus clavatus (Thunberg, 1783)	Riptortus clavatus Thunberg	unknown	unknown	7	Miyamoto 1957
Cimicomorpha	Miridae	Bryocorinae (Monaloniini)	Sahlbergella singularis Haglund, 1895	Sahlbergella singularis Haglund	2	unknown	unknown	Akingbohungbe 1983
Cimicomorpha	Reduviidae	Emesinae (Ploiariolini)	Saicella usingeri Wygodzinsky, 1966	Saicella usingeri	2	1 pair of mesadenia*	unknown	Wygodzinsky 1966	*3-lobed gland
Leptopodomorpha	Saldidae	Saldinae	Saldula arenicola (Scholtz, 1847)		7	unknown	unknown	Present data
Leptopodomorpha	Saldidae	Saldinae	Saldula saltatoria (Linnaeus, 1758)	Saldula saltatoria (L.)	7**	1 pair of mesadenia**	7*	**Pendergrast 1956, *Miyamoto 1957, *Biliński et al. 1990	*In two groups, with 3 and 4 follicles respectively
Cimicomorpha	Miridae	Phylinae (Nasocorini)	Salicarus (Salicarus) roseri (Herrich-Schaeffer, 1838)	Sthenarus roseri (H.-S.)	3	unknown	unknown	Leston 1961a
Pentatomomorpha	Acanthosomatidae	Acanthosomatinae	Sastragala scutellata (Scott, 1874)	Sastragara (sic!) scutellata Scott	unknown	unknown	7	Miyamoto 1957
Cimicomorpha	Reduviidae	Stenopodainae	Sastrapada sp.	Sastrapada sp.	7	1 pair*	7	Louis and Kumar 1973	*4-lobed gland, type not identified
Cimicomorpha	Reduviidae	Emesinae (Metapterini)	Schidium marcidum (Uhler, 1896)	Ischnonyctes marcidus Uhler	unknown	unknown	7	Miyamoto 1957
Pentatomomorpha	Pentatomidae	Discocephalinae	Schraderiellus cinctus (Ruckes, 1959)	Schraderia cinctus Ruckes	7*	unknown	unknown	Schrader 1960a	*Including one harlequin lobe
Pentatomomorpha	Pentatomidae	Discocephalinae	Schraderiellus hughesae (Ruckes, 1959)	Schraderia hughesae Ruckes	7*	unknown	unknown	Schrader 1960a	*Including one harlequin lobe
Cimicomorpha	Anthocoridae	Scolopini	Scolopoides divareti Carayon, 1954	Scolopoides divareti Carayon	2	1 pair of mesadenia	unknown	Carayon 1972
Cimicomorpha	Anthocoridae	Scolopini	Scoloposcelis оbscurella (Zetterstedt, 1838)	Scoloposcelis оbscurella (Zett.)	7	1 pair of mesadenia	unknown	Carayon 1972
Nepomorpha	Corixidae	Corixinae	Sigara (Subsigara) distincta (Fieber, 1848)	Sigara distincta Kirkaldy	unknown	unknown	7	Miyamoto 1957
Nepomorpha	Corixidae	Corixinae	Sigara (Subsigara) falleni (Fieber, 1848)	Arctocorisa falleni Fieb.	7	1 pair*	7	Kerkis, 1926	*4-lobed gland, type not identified
Nepomorpha	Corixidae	Corixinae	Sigara (Tropocorixa) substriata (Uhler, 1897)	Sigara substriata Uhler	unknown	unknown	7	Miyamoto 1957
Nepomorpha	Corixidae	Corixinae	Sigara (Vermicorixa) lateralis (Leach, 1817)	Arctocorisa hieroglyphica Duf.	7	1 pair*	7	Kerkis, 1926	*4-lobed gland, type not identified
Cimicomorpha	Reduviidae	Harpactorinae (Harpactorini)	Sinea diadema (Fabricius, 1776)	Sinea diadema (Fabricius)	7	1 pair of mesadenia*	unknown	Araújo et al. 2021
Cimicomorpha	Miridae	Orthotylinae (Orthotylini)	Slaterocoris atritibialis (Knight, 1938)	Slaterocoris atritibialis (Knight)	2	unknown	unknown	Akingbohungbe 1983
Cimicomorpha	Miridae	Orthotylinae (Orthotylini)	Slaterocoris breviatus (Knight, 1938)	Slaterocoris breviatus (Knight)	2	unknown	unknown	Akingbohungbe 1983
Cimicomorpha	Miridae	Orthotylinae (Orthotylini)	Slaterocoris stygicus (Say, 1832)	Slaterocoris stygicus (Say)	2	unknown	unknown	Akingbohungbe 1983
Cimicomorpha	Reduviidae	Harpactorinae (Harpactorini)	Sphedanolestes impressicollis (Stål, 1861)	Sphedanolestes impressicollis Stål	unknown	unknown	8	Miyamoto 1957
Pentatomomorpha	Lygaeidae	Lygaeinae	Spilostethus pandurus (Scopoli, 1763)	Spilostethus pandurus (Scopoli, 1763)	7*	2 pairs of mesadenia*	7**	Elelimy et al. 2017*a, **b
Pentatomomorpha	Lygaeidae	Lygaeinae	Spilostethus saxatilis (Scopoli, 1763)		7	unknown	unknown	Present data
Cimicomorpha	Reduviidae	Stenopodainae	Staccia diluta (Stål, 1860)	Staccia diluta Distant	unknown	unknown	7	Miyamoto 1957
Pentatomomorpha	Pentatomidae	Discocephalinae	Stalius tartareus (Stål, 1862)	Melanodermus tartareus Stål	7*	unknown	unknown	Schrader 1960a	*Including one harlequin lobe
Pentatomomorpha	Alydidae	Micrelytrinae	Stenocoris furcifera (Westwood, 1842)	Stenocoris furcifera (Westwood, 1842)	6	unknown	unknown	Gomes et al. 2013
Cimicomorpha	Miridae	Mirinae (Stenodemini)	Stenodema (Brachystira) calcarata (Fallén, 1807)	Stenodema (Brachistyra) calcarata (Fallen 1807)	3*	2 pairs*	7**	*Woodward 1950, **Miyamoto 1957, *Mróz 2007	*Gland type not identified
Cimicomorpha	Miridae	Mirinae (Stenodemini)	Stenodema (Stenodema) holsata (Fabricius, 1787)	Stenodema (Stenodema) holsata (Fabricius, 1787)	6*	2 pairs*	7**	**Woodward 1950, *Mróz 2007	*Gland type not identified
Cimicomorpha	Miridae	Mirinae (Stenodemini)	Stenodema (Stenodema) laevigata (Linnaeus, 1758)	Stenodema (Stenodema) laevigata (Linnaeus, 1758)	6*, 7**	2 pairs*	7	**Woodward 1950, *Mróz 2007	*Gland type not identified
Cimicomorpha	Reduviidae	Emesinae (Emesini)	Stenolemoides arizonensis (Banks, 1909)	Stenolemoides arizonensis	7	1 pair of mesadenia	unknown	Wygodzinsky 1966
Pentatomomorpha	Pachygronthidae	Teracriinae	Stenophyella macreta Horváth, 1914	Stenophyella macreta Horváth	4	unknown	unknown	Malipatil 1978
Enicocephalomorpha	Enicocephalidae	Enicocephalinae (Enicocephalini)	Stenopirates japonicus (Esaki, 1935)	Stenopirates japonicus Esaki	unknown	unknown	5	Miyamoto 1957
Cimicomorpha	Miridae	Bryocorinae (Eccritotarsini)	Stenopterocoris laticeps China, 1944	Stenopterocoris laticeps China	2022-02-03	unknown	unknown	Akingbohungbe 1983
Cimicomorpha	Miridae	Mirinae (Mirini)	Stenotus binotatus (Fabricius, 1794)	Stenotus binotatus (F.)	8*, 8-7**	unknown	unknown	*Leston 1961a, **Akingbohungbe 1983
Cimicomorpha	Tingidae	Tinginae	Stephanitis (Stephanitis) nashi nashi Esaki & Takeya, 1931	Stephanitis nashi Esaki et Takeya	unknown	unknown	7	Miyamoto 1957
Cimicomorpha	Tingidae	Tinginae	Stephanitis (Stephanitis) pyri (Fabricius, 1775)	Stephanitis pyri (F.)	unknown	unknown	7	Carayon 1950
Cimicomorpha	Tingidae	Tinginae	Stephanitis (Stephanitis) pyrioides (Scott, 1874)	Stephanitis pyrioides Scott	unknown	unknown	7	Miyamoto 1957, Marchini et al 2009
Cimicomorpha	Tingidae	Tinginae	Stephanitis (Stephanitis) svensoni Drake, 1948	Stephanitis svensoni Drake	unknown	unknown	7	Miyamoto 1957
Cimicomorpha	Tingidae	Tinginae	Stephanitis (Stephanitis) takeyai Drake & Maa, 1955	Stephanitis globulifera Matsumura	unknown	unknown	7	Miyamoto 1957
Cimicomorpha	Miridae	Phylinae (Phylini)	Sthenarus rotermundi (Scholtz, 1847)	Sthenarus rotermundi (Scholtz)	3	unknown	unknown	Leston 1961a, Akingbohungbe 1983
Pentatomomorpha	Cydnidae	Cephalosteinae	Stibaropus sp.	Stibaropus sp.	unknown	unknown	4	Miyamoto 1957
Pentatomomorpha	Pentatomidae	Asopinae	Stiretrus anchorago (Fabricius, 1775)	Stiretrus anchorado	7	unknown	unknown	Bowen 1922b
Gerromorpha	Veliidae	Haloveliinae	Strongylovelia formosa Esaki, 1924	Strongylovelia formosa Esaki	unknown	unknown	4	Miyamoto 1957
Pentatomomorpha	Pentatomidae	Asopinae	Supputius cincticeps (Stål, 1860)	Supputius cincticeps	5	unknown	7	Soto et al. 2012
Cimicomorpha	Reduviidae	Harpactorinae (Harpactorini)	Sycanus croceovittatus Dohrn, 1859	Sycanus croceovittatus Dohrn	unknown	unknown	8	Carayon 1950
Pentatomomorpha	Coreidae	Coreinae	Syromastus rhombeus Linnaeus, 1767	Syromastes rhombeus	unknown	unknown	7	Woodward 1950, Carayon 1950
Cimicomorpha	Miridae	Mirinae (Mirini)	Taedia scrupea (Say, 1832)	Taedia scrupea (Say)	7	unknown	unknown	Akingbohungbe 1983
Cimicomorpha	Miridae	Mirinae (Mirini)	Taylorilygus vosseleri (Poppius, 1912)	Taylorilygus vosseleri (Poppius)	7	unknown	unknown	Akingbohungbe 1983
Cimicomorpha	Reduviidae	Reduviinae	Tetroxia nigrospinosa Villiers, 1948	Tetroxia nigrispinosa	7*	1 pair**	7	Louis and Kumar 1973	*In two groups, with 4 and 3 follicles respectively. **4-lobed gland, type not identified
Cimicomorpha	Miridae	Orthotylinae (Orthotylini)	Texocoris nigrellus (Knight, 1939)	Parthenicus nigrellus Knight	2	unknown	unknown	Akingbohungbe 1983
Cimicomorpha	Thaumastocoridae	Thaumastocorinae	Thaumastocoris australicus Kirkaldy, 1908	Thaumastocoris australicus	3	2 pairs*	3	Kumar 1964	*Gland type not identified
Cimicomorpha	Thaumastocoridae	Thaumastocorinae	Thaumastocoris peregrinus Carpintero & Dellapé, 2006	Thaumastocoris peregrinus	3	2 pairs of mesadenia	2	Souza et al. 2014
Cimicomorpha	Reduviidae	Stenopodainae	Thodelmus addahensis Reuter, 1882	Thodelmus addahensis	7	1 pair*	7	Louis and Kumar 1973	*4-lobed gland, type not identified
Cimicomorpha	Miridae	Mirinae (Mirini)	Tinginotum villosum Poppius, 1912	Tinginotum villosum Poppius	7	unknown	unknown	Akingbohungbe 1983
Cimicomorpha	Tingidae	Tinginae	Tingis (Tingis) ampliata (Herrich-Schaeffer, 1838)	Tingis ampliata Herrich-Schaeffer	unknown	1 pair of mesadenia*	7**	**Miyamoto 1957, *Pendergrast, 1957
Cimicomorpha	Tingidae	Tinginae	Tingis (Tropidocheila) caucasica (Jakovlev, 1880)	Tingis caucasica (Jakovlev, 1880)	2	2 pairs*	unknown	Grozeva and Nokkala 2001	*Gland type not identified
Cimicomorpha	Tingidae	Tinginae	Tingis (Tropidocheila) sideritis Štusák, 1973	Tingis sideritis Štusák, 1973	2	2 pairs*	unknown	Grozeva and Nokkala 2001	*Gland type not identified
Cimicomorpha	Reduviidae	Triatominae (Triatomini)	Triatoma brasiliensis Neiva, 1911	Triatoma brasiliensis/Triatoma brasiliensis macromelasoma	7*	4 pairs of mesadenia**	unknown	*Gonçalves et al. 1987, **Freitas et al. 2008, 2010	*In two size groups, with 4 and 3 follicles respectively
Cimicomorpha	Reduviidae	Triatominae (Triatomini)	Triatoma dimidiata (Latreille, 1811)	Triatoma dimidiata	7	4 pairs*	unknown	Chiang et al. 2012, 2013	*Gland type not identified
Cimicomorpha	Reduviidae	Triatominae (Triatomini)	Triatoma infestans (Klug, 1834)	Triatoma infestans	7	4 pairs of mesadenia	unknown	Barth, 1958
Cimicomorpha	Reduviidae	Triatominae (Triatomini)	Triatoma juazeirensis Costa & Felix, 2007	Triatoma juazeirensis Costa & Felix, 2007	7	4 pairs of mesadenia	unknown	Freitas et al. 2008
Cimicomorpha	Reduviidae	Triatominae (Triatomini)	Triatoma klugi Carcavallo, Jurberg, Lent & Galvão 2001	Triatoma klugi	7	4 pairs*	unknown	Chiang et al. 2012	*Gland type not identified
Cimicomorpha	Reduviidae	Triatominae (Triatomini)	Triatoma melanica Neiva & Lent, 1941	Triatoma melanica Neiva & Lent, 1941	7	4 pairs of mesadenia	unknown	Freitas et al. 2008, 2010
Cimicomorpha	Reduviidae	Triatominae (Triatomini)	Triatoma pseudomaculata Correa & Espinola, 1964	Triatoma pseudomaculata	7*	unknown	unknown	Gonçalves et al. 1987	*In three size groups, with 2, 2 and 3 follicles respectively
Cimicomorpha	Reduviidae	Triatominae (Triatomini)	Triatoma rubrofasciata (De Geer, 1773)	Triatoma rubrofasciata (De Geer, 1773)	7	4 pairs of mesadenia	unknown	Freitas et al. 2007a, b
Cimicomorpha	Reduviidae	Triatominae (Triatomini)	Triatoma sordida (Stål, 1859)	Triatoma sordida	7**	4 pairs*	unknown	**Gonçalves et al. 1987, *Chiang et al. 2012	*Gland type not identified, **In three size groups, with 2, 2 and 3 follicles respectively
Cimicomorpha	Reduviidae	Triatominae (Triatomini)	Triatoma vitticeps (Stål, 1859)	Triatoma vitticeps	7*	unknown	unknown	Gonçalves et al. 1987	*In three size groups, with 2, 2 and 3 follicles respectively
Cimicomorpha	Reduviidae	Ectrichodiinae (Tribelocephalini)	Tribelocephala sp.	Tribelocephala sp.	7	1 pair*	unknown	Louis and Kumar 1973	*3-lobed gland, type not identified
Cimicomorpha	Miridae	Mirinae (Stenodemini)	Trigonotylus caelestialium (Kirkaldy, 1902)	Eurystylus coelestialium Kirkaldy*/Trigonotylus caelestialium (Kirkaldy, 1902)**	unknown	unknown	8*	*Miyamoto 1957, **Mróz and Wojciechowski 2011
Cimicomorpha	Miridae	Mirinae (Stenodemini)	Trigonotylus pulchellus (Hahn, 1834)	Trigonotylus pulchellus (Hahn, 1834)	7	2 pairs of ectadenia and 2 unpaired mesadenia*	unknown	Mróz and Wojciechowski 2011
Cimicomorpha	Miridae	Mirinae (Stenodemini)	Trigonotylus ruficornis (Geoffroy, 1785)	Trigonotylus ruficornis (Geoffroy)	7*	unknown	7**	**Miyamoto 1957, *Leston 1961a, *Akingbohungbe 1983
Pentatomomorpha	Cydnidae	Sehirinae	Tritomegas bicolor (Linnaeus, 1758)	Sehirus bicolor (L.)	7**	2 pairs of ectodenia and 1 pair of mesadenia**	7*	Woodward 1950*, **Pendergrast 1957, *Lis 2003
Cimicomorpha	Miridae	Mirinae (Mirini)	Tropidosteptes amoenus Reuter, 1909	Tropidosteptes amoenus Reuter	7	unknown	unknown	Akingbohungbe 1983
Cimicomorpha	Miridae	Mirinae (Mirini)	Tropidosteptes canadensis Van Duzee, 1912	Tropidosteptes canadensis Van Duzee	7	unknown	unknown	Akingbohungbe 1983
Pentatomomorpha	Lygaeidae	Lygaeinae	Tropidothorax cruciger (Motschulsky, 1859)	Lygaeus cruciger Motschulsky	unknown	unknown	7	Miyamoto 1957
Pentatomomorpha	Lygaeidae	Lygaeinae	Tropidothorax sinensis (Reuter, 1888)	Lygaeus belogolowi Jakovlev	unknown	unknown	7	Miyamoto 1957
Cimicomorpha	Miridae	Bryocorinae (Dicyphini)	Tupiocoris rhododendri (Dolling, 1972)		2	unknown	unknown	Present data
Cimicomorpha	Miridae	Phylinae (Semiini)	Tytthus pygmaeus (Zetterstedt, 1838)	Tytthus pygmaeus (Zett.)	3?	unknown	unknown	Leston 1961a
Cimicomorpha	Tingidae	Tinginae	Uhlerites debilis (Uhler, 1896)	Uhlerites debilis Uhler	unknown	unknown	7	Miyamoto 1957
Pentatomomorpha	Aradidae	Mezirinae	Usingerida verrucigera (Bergroth, 1892)	Mezira verrucigera Bergroth	unknown	unknown	5	Miyamoto 1957
Gerromorpha	Veliidae	Veliinae	Velia (Plesiovelia) caprai Tamanini, 1947	Velia caprai tamanini	1	unknown	unknown	Pendergrast 1956
Gerromorpha	Veliidae	Veliinae	Velia (Plesiovelia) currens (Fabricius, 1794)	Velia currens (F.)	1	unknown	unknown	Defour 1833
Cimicomorpha	Reduviidae	Harpactorinae (Harpactorini)	Velinus nodipes (Uhler, 1860)	Velinus nodipes Uhler	unknown	unknown	8	Miyamoto 1957
Cimicomorpha	Reduviidae	Harpactorinae (Harpactorini)	Vestula lineaticeps (Signoret, 1858)	Vestula lineaticеps (Signoret)	7	1 pair*	7	Louis and Kumar 1973	*4-lobed gland, type not identified
Gerromorpha	Veliidae	Microveliinae	Xiphovelia sp.	Xiphovelia sp.	unknown	unknown	4	Miyamoto 1957
Cimicomorpha	Anthocoridae	Xylocorini	Xylocoris (Arrostelus) flavipes (Reuter, 1875)	Xylocoris flavipes (Reuter)	7*	1 pair of mesadenia**	unknown	*Carayon 1972, * **Postle and Woodward 1988
Cimicomorpha	Anthocoridae	Xylocorini	Xylocoris (Proxylocoris) afer (Reuter, 1884)	Xylocoris afer (Reuter)	7	1 pair of mesadenia	unknown	Postle and Woodward 1988
Cimicomorpha	Anthocoridae	Xylocorini	Xylocoris sp.	Xylocoris sp.	unknown	unknown	7	Miyamoto 1957
Pentatomomorpha	Pentatomidae	Discocephalinae	Xynocoris parvus (Distant, 1880)	Alitocoris parvus (Distant)	7*	unknown	unknown	Schrader 1960a	*Including one harlequin lobe
Cimicomorpha	Miridae	Deraeocorinae (Deraeocorini)	Zacheila vicina Odhiambo, 1961	Zacheila vicina Odbiambo	1	unknown	unknown	Akingbohungbe 1983
Cimicomorpha	Reduviidae	Harpactorinae (Harpactorini)	Zelus longipes (Linnaeus, 1767)	Zelus longipes	7	2 pairs*	unknown	Araújo et al. 2021	*Gland type not identified
Pentatomomorpha	Pentatomidae	Asopinae	Zicrona caerulea (Linnaeus, 1758)	Zicrona coerulea Linné	unknown	unknown	7	Miyamoto 1957
Dipsocoromorpha	Schizopteridae	Hysperosomatinae		Hypselosoma sp.	unknown	unknown	4	Miyamoto 1957
Pentatomomorpha	Pentatomidae	Pentatominae (Sephelini)	Aenaria lewisi (Scott, 1874)	Aenaria lewisi Scott	unknown	unknown	7	Miyamoto 1957
Pentatomomorpha	Pentatomidae	Pentatominae (Aeliini)	Aelia acuminata (Linnaeus, 1758)	Aelia acuminata (L.)	6*	unknown	unknown	Pendergrast, 1956
Pentatomomorpha	Pentatomidae	Pentatominae (Aeliini)	Aelia americana Dallas, 1851	Aelia americana	7	unknown	unknown	Bowen 1922b
Pentatomomorpha	Pentatomidae	Pentatominae (Aeliini)	Aelia fieberi Scott 1874	Aelia fieberi Scott	unknown	unknown	6	Miyamoto 1957
Pentatomomorpha	Pentatomidae	Pentatominae (Agonoscelidini)	Agonoscelis nubila (Fabricius, 1775)	Agonoscelis nubila Fabricius	unknown	unknown	7	Miyamoto 1957
Pentatomomorpha	Pentatomidae	Pentatominae (Agonoscelidini)	Agonoscelis versicoloratus (Turton, 1802)	Agonoscelis versicolor (Fabricius)	6	1 pair of mesadenia	7	Sarel-Whitfield 1929
Pentatomomorpha	Pentatomidae	Pentatominae (Antestiini)	Antestiopsis thunbergii (Gmelin, 1790)	Antestia lineaticolis Stål	7	1 pair of mesadenia and 1 pair of ectodenia	6	Kirkpatrick 1937
Pentatomomorpha	Pentatomidae	Pentatominae (Antestiini)	Plautia stali Scott, 1874	Plautia ståli Scott	unknown	unknown	7	Miyamoto 1957
Pentatomomorpha	Pentatomidae	Pentatominae (Cappaeini)	Halyomorpha halys (Stål, 1855)		"6-7"	unknown	7* **	Present data*, Koutsogeorgiou et al. 2022**
Pentatomomorpha	Pentatomidae	Pentatominae (Cappaeini)	Halyomorpha picus (Fabricius, 1794)	Halyomorpha picus Febricius	unknown	unknown	7	Miyamoto 1957
Pentatomomorpha	Pentatomidae	Pentatominae (Cappaeini)	Homalogonia obtusa obtusa (Walker, 1868)	Homalogonia obtusa Walker	unknown	unknown	7	Miyamoto 1957
Pentatomomorpha	Pentatomidae	Pentatominae (Carpocorini)	Aeliomorpha (Aeliomorpha) lineatocollis (Westwood, 1837)	Aeliomorpha lineaticollis Westwood, 1837	3	unknown	unknown	Kaur and Patial 2016
Pentatomomorpha	Pentatomidae	Pentatominae (Carpocorini)	Carpocoris purpureipennis (De Geer, 1773)	Carpocoris purpureipennis De Greer	unknown	unknown	7	Miyamoto 1957
Pentatomomorpha	Pentatomidae	Pentatominae (Carpocorini)	Carpocoris sp	Carpocoris sp	7	unknown	unknown	Bowen 1922b
Pentatomomorpha	Pentatomidae	Pentatominae (Carpocorini)	Codophila varia (Fabricius, 1787)	Codophila varia (Fabricius, 1787)	7	2 pairs*	unknown	Özyurt et al. 2014a	*Gland type not identified
Pentatomomorpha	Pentatomidae	Pentatominae (Carpocorini)	Coenus delius (Say, 1832)	Coenus delius	6*	unknown	unknown	Bowen 1922b
Pentatomomorpha	Pentatomidae	Pentatominae (Carpocorini)	Cosmopepla bimaculata (Thomas, 1865)	Cosmopepla bimaculata	5	unknown	unknown	Bowen 1922b
Pentatomomorpha	Pentatomidae	Pentatominae (Carpocorini)	Diceraeus melacanthus Dallas, 1851	Dichelops melacanthus (Dallas, 1851)	5*-6**	unknown	unknown	*Cremonez et al. 2017, **Souza et al. 2011
Pentatomomorpha	Pentatomidae	Pentatominae (Carpocorini)	Dolycoris baccarum (Linnaeus, 1758)	Dolycoris baccarum Linneaeus 1758	4-6*	1 pair of mesadenia and 1 pair of ectodenia*	7**	**Miyamoto 1957, **Carayon 1950, *Özyurt et al. 2013b
Pentatomomorpha	Pentatomidae	Pentatominae (Carpocorini)	Euschistus heros (Fabricius, 1794)	Euschistus heros (Fabricius, 1798)	6	unknown	unknown	Cremonez et al. 2019
Pentatomomorpha	Pentatomidae	Pentatominae (Carpocorini)	Euschistus ictericus (Linnaeus, 1763)	Euschistus ictericus	6	unknown	unknown	Bowen 1922b
Pentatomomorpha	Pentatomidae	Pentatominae (Carpocorini)	Euschistus inflatus Van Duzee, 1903	Euschistus inflatus	6	unknown	unknown	Bowen 1922b
Pentatomomorpha	Pentatomidae	Pentatominae (Carpocorini)	Euschistus servus (Say, 1832)	Euschistus servus	6	unknown	unknown	Bowen 1922a, b
Pentatomomorpha	Pentatomidae	Pentatominae (Carpocorini)	Euschistus servus euschistoides (Vollenhoven, 1868)	Euschistus euschistoides	6	unknown	unknown	Bowen 1922a, b
Pentatomomorpha	Pentatomidae	Pentatominae (Carpocorini)	Euschistus tristigmus (Say, 1832)	Euschistus tristigmus	6	unknown	unknown	Bowen 1922b
Pentatomomorpha	Pentatomidae	Pentatominae (Carpocorini)	Euschistus variolarius (Palisot de Beauvois, 1817)	Euschistus variolarius	6	unknown	unknown	Bowen 1922b
Pentatomomorpha	Pentatomidae	Pentatominae (Carpocorini)	Holcostethus limbolarius (Stål, 1872)	Peribalus limbolarius	6	unknown	unknown	Bowen 1922b
Pentatomomorpha	Pentatomidae	Pentatominae (Carpocorini)	Ladeaschistus sp.	Ladeaschistus sp.	6	unknown	unknown	Souza et al. 2011
Pentatomomorpha	Pentatomidae	Pentatominae (Carpocorini)	Oebalus insularis Stål, 1872	Oebalus insularis (Stål 1872)	6	1 pair*	7	Araújo et al. 2020a	* Gland type not identified
Pentatomomorpha	Pentatomidae	Pentatominae (Carpocorini)	Oebalus poecilus (Dallas, 1851)	Oebalus poecilus (Dallas, 1851)	7	1 pair of mesadenia	7	Santos et al. 2003
Pentatomomorpha	Pentatomidae	Pentatominae (Carpocorini)	Oebalus pugnax (Fabricius, 1775)	Solubea pugnax	4	unknown	unknown	Bowen 1922b
Pentatomomorpha	Pentatomidae	Pentatominae (Carpocorini)	Oebalus ypsilongriseus (De Geer, 1773)	Oebalus ypsilongriseus De Geer, 1773	4	1 pair*	7	Araújo et al. 2020b	* Gland type not identified
Pentatomomorpha	Pentatomidae	Pentatominae (Carpocorini)	Proxys albopunctulatus (Palisot de Beauvois, 1811)	Proxys albopunctulatus	6	unknown	unknown	Souza et al. 2011
Pentatomomorpha	Pentatomidae	Pentatominae (Carpocorini)	Rubiconia intermedia (Wolff, 1811)	Rubiconia intermedia Wolff	unknown	unknown	7	Miyamoto 1957
Pentatomomorpha	Pentatomidae	Pentatominae (Carpocorini)	Trichopepla semivittata (Say, 1832)	Trichopepla semivittata	7	unknown	unknown	Bowen 1922b
Pentatomomorpha	Pentatomidae	Pentatominae (Chlorocorini)	Arvelius albopunctatus (De Geer, 1773)	Arvelius albopunctatus	6	unknown	unknown	Bowen 1922b
Pentatomomorpha	Pentatomidae	Pentatominae (Chlorocorini)	Chlorocoris complanatus (Guerin-Meneville, 1831)	Chlorochoris complanatus	7*	unknown	unknown	Souza et al. 2011	*Including one harlequin lobe
Pentatomomorpha	Pentatomidae	Pentatominae (Chlorocorini)	Loxa deducta Walker, 1867	Loxa deducta	7*	unknown	unknown	Souza et al. 2011	*Including one harlequin lobe
Pentatomomorpha	Pentatomidae	Pentatominae (Chlorocorini)	Loxa flavicollis (Drury 1773)	Loxa florida Van Duzee*/Loxa flavicollis Drury**	7*	unknown	unknown	*Bowen 1922b, **Schrader 1960a	*Including one harlequin lobe
Pentatomomorpha	Pentatomidae	Pentatominae (Chlorocorini)	Loxa viridis (Palisot, 1811)	Loxa picticornis Horváth	7*	unknown	unknown	Schrader 1960a	*Including one harlequin lobe
Pentatomomorpha	Pentatomidae	Pentatominae (Chlorocorini)	Mayrinia variegata (Distant, 1880)	Mayrinia variegata (Distant)	7*	unknown	unknown	Schrader 1960a	*Including one harlequin lobe
Pentatomomorpha	Pentatomidae	Pentatominae (Eysarcorini)	Adria parvula (Dallas, 1851)		7*	unknown	unknown	Present data	*Questionable
Pentatomomorpha	Pentatomidae	Pentatominae (Eysarcorini)	Carbula crassiventris (Dallas, 1849)	Carbula crassiventris Dallas	unknown	unknown	7	Miyamoto 1957
Pentatomomorpha	Pentatomidae	Pentatominae (Eysarcorini)	Carbula humerigera (Uhler, 1860)	Carbula humerigera Uhler	unknown	unknown	7	Miyamoto 1957
Pentatomomorpha	Pentatomidae	Pentatominae (Eysarcorini)	Carbula scutellata Distant, 1887	Carbula scutellata Distant, 1887	5	1 pair*	unknown	Kaur and Patial 2012	*Gland type not identified
Pentatomomorpha	Pentatomidae	Pentatominae (Eysarcorini)	Eysarcopis sp.	Eysarcopis sp.	unknown	unknown	6	Miyamoto 1957
Pentatomomorpha	Pentatomidae	Pentatominae (Eysarcorini)	Eysarcoris aeneus (Scopoli, 1763)	Eysarcoris parvus Uhler	unknown	unknown	6	Miyamoto 1957
Pentatomomorpha	Pentatomidae	Pentatominae (Eysarcorini)	Eysarcoris guttigerus (Thunberg, 1783)	Eysarcoris guttiger Thunberg	unknown	unknown	6	Miyamoto 1957
Pentatomomorpha	Pentatomidae	Pentatominae (Eysarcorini)	Eysarcoris lewisi (Distant, 1883)	Eysarcoris lewisi Distant	unknown	unknown	6	Miyamoto 1957
Pentatomomorpha	Pentatomidae	Pentatominae (Eysarcorini)	Eysarcoris ventralis (Westwood, 1837)	Stollia fabricii Kirkaldi*/Eysarcoris ventralis Westwood**	unknown	unknown	6*, 7**	*Woodward 1950, **Miyamoto 1957
Pentatomomorpha	Pentatomidae	Pentatominae (Eysarcorini)	Sepontiella aenea (Distant, 1883)	Sepontia aenea Distant	unknown	unknown	7	Miyamoto 1957
Pentatomomorpha	Pentatomidae	Pentatominae (Halyini)	Apodiphus amygdali (Germar, 1817)	Apodiphus amygdali (Germar, 1817)	7	1 pair	unknown	Özyurt et al. 2014b	*Gland type not identified
Pentatomomorpha	Pentatomidae	Pentatominae (Halyini)	Brochymena quadripustulata (Fabricius, 1775)	Brochymena 4-pustulata	7	unknown	unknown	Bowen 1922b
Pentatomomorpha	Pentatomidae	Pentatominae (Halyini)	Erthesina fullo (Thunberg, 1783)	Erthesina fullo (Thurnberg, 1783)	unknown	1 pair*	6**	**Miyamoto 1957, *Kaur and Patial 2012	*Gland type not identified
Pentatomomorpha	Pentatomidae	Pentatominae (Halyini)	Halys (Halys) fabricii Memon, Ahmad & Perveen, 2002	Halys dentatus (Fabricius, 1775)	6	1 pair of mesadenia and 1 pair of ectadenia	unknown	Jyoti et al. 2015
Pentatomomorpha	Pentatomidae	Pentatominae (Menidini)	Menida violacea Motschulsky, 1861	Menida violacea	unknown	unknown	7	Miyamoto 1957
Pentatomomorpha	Pentatomidae	Pentatominae (Nezarini)	Acrosternum graminea (Fabricius) 1787	Acrosternum graminea (Fabricius) 1787	3	unknown	unknown	Abassi 1973
Pentatomomorpha	Pentatomidae	Pentatominae (Nezarini)	Chinavia hilaris (Say, 1832)	Acrosternum hilaris	6	unknown	unknown	Bowen 1922b
Pentatomomorpha	Pentatomidae	Pentatominae (Nezarini)	Chinavia ubica (Rolston, 1983)	Chinavia ubica (Rolston 1983)	7	unknown	7	Araújo et al. 2020a
Pentatomomorpha	Pentatomidae	Pentatominae (Nezarini)	Chlorochroa (Rhytidolomia) saucica (Say, 1832)	Rhytidomia saucia	6	unknown	unknown	Bowen 1922b
Pentatomomorpha	Pentatomidae	Pentatominae (Nezarini)	Chlorochroa (Rhytidolomia) senilis (Say, 1832)	Rhytidomia senilis	6	unknown	unknown	Bowen 1922b
Pentatomomorpha	Pentatomidae	Pentatominae (Nezarini)	Chlorochroa uhleri (Stål, 1872)	Chlorochroa uhleri	6	unknown	unknown	Bowen 1922b
Pentatomomorpha	Pentatomidae	Pentatominae (Nezarini)	Glaucias subpunctatus (Walker, 1867)	Glaucias subpunctatus Walker	unknown	unknown	7	Miyamoto 1957
Pentatomomorpha	Pentatomidae	Pentatominae (Nezarini)	Nezara antennata Scott 1874	Nezara antennata Scott	unknown	unknown	7	Miyamoto 1957
Pentatomomorpha	Pentatomidae	Pentatominae (Nezarini)	Nezara viridula (Linnaeus, 1758)	Nezara viridula	6*	1 pair of mesadenia and 1 pair of ectodenia**	6***, 7**	*Bowen 1922b, **Carayon 1959, **Miyamoto 1957, **Esquivel et al. 2009, ***Grodowitz et al. 2020
Pentatomomorpha	Pentatomidae	Pentatominae (Nezarini)	Palomena angulosa (Motschulsky, 1861)	Palomena angulosa Motschulsky	unknown	unknown	7	Miyamoto 1957
Pentatomomorpha	Pentatomidae	Pentatominae (Pentatomini)	Adevoplitus longicornis (Ruckes, 1959)	Pseudovoplitus longirostris Ruckes	7*	unknown	unknown	Schrader 1960a	*Including one harlequin lobe
Pentatomomorpha	Pentatomidae	Pentatominae (Pentatomini)	Banasa calva (Say, 1832)	Banasa calva	3	unknown	unknown	Bowen 1922b
Pentatomomorpha	Pentatomidae	Pentatominae (Pentatomini)	Banasa dimidiata (Say, 1832)	Banasa dimidiata	3	unknown	unknown	Bowen 1922b
Pentatomomorpha	Pentatomidae	Pentatominae (Pentatomini)	Lelia decempunctata (Motschulsky, 1860)	Lelia decempunctata Motschulsky	unknown	unknown	7	Miyamoto 1957
Pentatomomorpha	Pentatomidae	Pentatominae (Pentatomini)	Pentatoma japonica (Distant, 1882)	Pentatoma japonica Distant	unknown	unknown	7	Miyamoto 1957
Pentatomomorpha	Pentatomidae	Pentatominae (Pentatomini)	Pentatoma punctipes (Stål, 1876)	Tropicoris punctipes Stål, 1876	unknown	1 pair*	unknown	Kaur and Patial 2012	*Gland type not identified
Pentatomomorpha	Pentatomidae	Pentatominae (Pentatomini)	Pentatoma rufipes (Linnaeus, 1758)	Pentatoma rufipes Linné	6*	unknown	7**	*Woodward 1950, **Miyamoto 1957
Pentatomomorpha	Pentatomidae	Pentatominae (Pentatomini)	Rhaphigaster nebulosa (Poda, 1761)	Raphigaster nebulosa (Poda)	unknown	unknown	7	Carayon 1950
Pentatomomorpha	Pentatomidae	Pentatominae (Pentatomini)	Thyanta calceata (Say, 1832)	Thyanta calceata	4	unknown	unknown	Bowen 1922b
Pentatomomorpha	Pentatomidae	Pentatominae (Pentatomini)	Thyanta casta Stål, 1862	Thyanta casta	6	unknown	unknown	Bowen 1922b
Pentatomomorpha	Pentatomidae	Pentatominae (Pentatomini)	Thyanta custator (Fabricius, 1803)	Thyanta custator	4	unknown	unknown	Bowen 1922b
Pentatomomorpha	Pentatomidae	Pentatominae (Pentatomini)	Thyanta perditor (Fabricius, 1794)	Thyanta perditor (Fabricius, 1794)	3	unknown	unknown	Souza et al. 2011, Araújo et al. 2020b
Pentatomomorpha	Pentatomidae	Pentatominae (Piezodorini)	Piezodorus guildinii (Westwood, 1837)	Piezodorus guildinii	5?*	1 pair***	7**	*Bowen 1922b, ***Souza et al. 2011, **Araújo et al. 2020a	**Gland type not identified
Pentatomomorpha	Pentatomidae	Pentatominae (Piezodorini)	Piezodorus lituratus (Fabricius, 1794)	Piezodorus lituratus (Fabricius)	6	unknown	7	Woodward 1950
Pentatomomorpha	Pentatomidae	Pentatominae (Piezodorini)	Piezodorus hybneri (Gmelin, 1790)	Piezodorus rubrofasciatus Fabricius, 1787	5*	unknown	7**	*Kaur and Patial 2016, **Miyamoto 1957
Pentatomomorpha	Pentatomidae	Pentatominae (Sciocorini)	Dyroderes umbraculatus (Fabricius, 1775)	Dyroderes umbraculatus (F.)	unknown	unknown	7	Carayon 1950
Pentatomomorpha	Pentatomidae	Pentatominae (Strachiini)	Bagrada (Bagrada) hilaris (Burmeister, 1835)	Bagrada hilaris	unknown	unknown	6-5*	Grodowitz et al. 2019	*6 while sometimes 5 ovarioles per ovary
Pentatomomorpha	Pentatomidae	Pentatominae (Strachiini)	Eurydema (Eurydema) gebleri rugosa Motschulsky, 1861	Eurydema rugosa Motschulsky	unknown	unknown	6	Miyamoto 1957
Pentatomomorpha	Pentatomidae	Pentatominae (Strachiini)	Eurydema (Rubrodorsalium) dominulus (Scopoli, 1763)	Eurydema pulchra Westwood	unknown	unknown	6	Miyamoto 1957
Pentatomomorpha	Pentatomidae	Pentatominae (Strachiini)	Eurydema (Eurydema) ornata (Linnaeus, 1758)	Eurydema ornata (L.)	unknown	unknown	6	After Carayon1950
Pentatomomorpha	Pentatomidae	Pentatominae (Strachiini)	Eurydema (Rubrodorsalium) ventralis Kolenati, 1846	Eurydema ventrale Kolenati 1846	7	1 pair*	unknown	Özyurt et al. 2015	*Gland type not identified
Pentatomomorpha	Pentatomidae	Pentatominae (Strachiini)	Murgantia histrionica (Hahn 1834)	Murgantia histrionica	5	unknown	unknown	Bowen 1922b
Pentatomomorpha	Pentatomidae	Phyllocephalinae	Gonopsis affinis (Uhler, 1860)	Gonopsis affinis Uhler	unknown	unknown	7	Miyamoto 1957
Pentatomomorpha	Pentatomidae	Podopinae (Graphosomatini)	Ancyrosoma leucogrammes (Gmelin, 1790)		7	unknown	unknown	Present data
Pentatomomorpha	Pentatomidae	Podopinae (Graphosomatini)	Graphosoma (Graphosoma) lineatum (Linnaeus, 1758)	Graphosoma lineatum	5*, 7**	1 pair*	7** ***	**Carayon 1950, ***Simiczyjew et al. 1998, *Özyurt et al. 2013a	*Gland type not identified
Pentatomomorpha	Pentatomidae	Podopinae (Graphosomatini)	Graphosoma (Graphosoma) rubrolineatum (Westwood, 1837)	Graphosoma rubrolineatum Westwood	unknown	unknown	7	Miyamoto 1957
Pentatomomorpha	Pentatomidae	Podopinae (Podopini)	Podops (Podops) inunctus (Fabricius, 1775)	Podops inuncta (F.)	5* **	unknown	4*	*Woodward 1950, **Pendergrast, 1956
Pentatomomorpha	Pentatomidae	Podopinae (Podopini)	Scotinophara horváthi Distant, 1883	Scotinophara horváthi Distant	unknown	unknown	7	Miyamoto 1957
Pentatomomorpha	Pentatomidae	Podopinae (Podopini)	Scotinophara lurida (Burmeister, 1834)	Scotinophara lurida Burmeister	unknown	unknown	7	Miyamoto 1957
Pentatomomorpha	Pentatomidae	Podopinae (Podopini)	Scotinophara scottii Horváth, 1879	Scotinophara scotti Horváth	unknown	unknown	3	Miyamoto 1957
Pentatomomorpha	Pentatomidae	Podopinae (Tarisini)	Dybowskyia reticulata (Dallas, 1851)	Dybowskyia reticulata Dallas	unknown	unknown	6	Miyamoto 1957
Pentatomomorpha	Pentatomidae	Podopinae (Tarisini)	Tarisa subspinosa (Germar 1839)	Tarisa fraudatrix	4	unknown	unknown	Abassi 1973
Pentatomomorpha	Piesmatidae	Piesmatinae	Parapiesma atriplicis (Frey-Gessner, 1863)	Piesma kolenatii atriplicis Frey-Gess.	2	absent	unknown	Grozeva and Kuznetsova 1992
Pentatomomorpha	Piesmatidae	Piesmatinae	Parapiesma kochiae (Becker, 1867)	Piesma kochiae Beck.	2	absent	unknown	Grozeva and Kuznetsova 1992
Pentatomomorpha	Piesmatidae	Piesmatinae	Parapiesma quadratum (Fieber, 1844)	Piesma quadratum (Fieber)	1*-2**	absent	4* **-6**	*Wille 1929, **Grozeva and Kuznetsova 1992
Pentatomomorpha	Piesmatidae	Piesmatinae	Parapiesma salsolae (Becker, 1867)		2	absent	unknown	Present data
Pentatomomorpha	Piesmatidae	Piesmatinae	Parapiesma tenellum (Horváth, 1906)	Piesma tenellum Horv.	2	absent	unknown	Grozeva and Kuznetsova 1992
Pentatomomorpha	Piesmatidae	Piesmatinae	Piesma maculatum (Laporte, 1833)	Piesma maculatum Lap.	2	absent	unknown	Grozeva and Kuznetsova 1992
Pentatomomorpha	Plataspidae		Coptosoma biguttulum Motschulsky, 1860	Coptosoma biguttula Motschulsky	unknown	unknown	7	Miyamoto 1957
Pentatomomorpha	Plataspidae		Coptosoma scutellatum (Geoffroy, 1785)	Coptosoma scutellatum (Geoffr.)	unknown	unknown	7	Carayon 1950
Pentatomomorpha	Plataspidae		Coptosoma sp	Coptosoma sp	7	unknown	unknown	Pendergrast 1956
Pentatomomorpha	Plataspidae		Libyaspis flavosparsa (Montandon, 1894)	Plataspis flavosparsa Mont.	unknown	unknown	6	Carayon 1950
Pentatomomorpha	Plataspidae		Megacopta cribraria (Fabricius, 1798)	Coptosoma punctissimum Montandon	unknown	unknown	7	Miyamoto 1957
Pentatomomorpha	Plataspidae		Niamia bantu Schouteden, 1919	Niamia bantu Schout.	unknown	unknown	6	Carayon 1950
Pentatomomorpha	Pyrrhocoridae		Dysdercus (Dysdercus) fasciatus Signoret, 1861	Dysdercus fasciatus Singoret	7**	1 pair of mesadenia***	7*	**Pendergrast 1956, ***1957, *Brunt 1971
Pentatomomorpha	Pyrrhocoridae		Dysdercus (Megadysdercus) superstitiosus (Fabricius, 1775)	Dysdercus superstitiosus Fabr.	7*	1 pair of mesadenia	7**	**Carauon 1950, *Grozeva and Kuznetsova 1992
Pentatomomorpha	Pyrrhocoridae		Dysdercus (Paradysdercus) cingulatus (Fabricius, 1775)	Dysdercus cingulatus	unknown	unknown	7	Gelbič et al. 1991
Pentatomomorpha	Pyrrhocoridae		Dysdercus (Paradysdercus) evanescens Distant, 1902	Dysdercus evanescens Distant, 1902	7	1 pair*	unknown	Kaur and Patial 2012	*Gland type not identified
Pentatomomorpha	Pyrrhocoridae		Dysdercus (Paradysdercus) koenigii (Fabricius, 1775)	Dysdercus koenigii (Fabricius, 1775)	unknown	unknown	5-7*	Mahmood et al. 2018
Pentatomomorpha	Pyrrhocoridae		Dysdercus decussatus Boisduval, 1835	Dysdercus decussatus Boisduval	unknown	unknown	7	Miyamoto 1957
Pentatomomorpha	Pyrrhocoridae		Dysdercus intermedius Distant, 1902	Dysdercus intermedius	unknown	unknown	7	Kugler et al. 2006
Pentatomomorpha	Pyrrhocoridae		Ectatops gelanor Kirkadly & Edwards, 1902	Ectatops gelanor Kirkadly & Edwards, 1902	7	1 pair*	unknown	Kaur and Patial 2012	*Gland type not identified
Pentatomomorpha	Pyrrhocoridae		Melamphaus sp.	Melamphaus	unknown	unknown	7	after Carayon1950
Pentatomomorpha	Pyrrhocoridae		Pyrrhocoris apterus (Linnaeus, 1758)	Pyrrhocoris apterus	7**	1 pair of mesadenia***	7*	*Carayon 1950, **Pendergrast 1956, ***1957, *Socha 1988, *Grozeva and Kuznetsova 1992
Pentatomomorpha	Pyrrhocoridae		Pyrrhocoris sibiricus Kuschakewitsch, 1866	Scantius formosanus Bergroth*/Pyrrhocoris tibialis Stål*/Pyrrhocoris sibiricus Kusch.**	7**	1 pair of mesadenia**	7*	*Miyamoto 1957, **Grozeva and Kuznetsova 1992
Pentatomomorpha	Rhopalidae	Rhopalinae	Corizus hyoscyami (Linnaeus, 1758)	Corizus hyoscyami (L.)	unknown	unknown	7	after Carayon1950
Pentatomomorpha	Rhopalidae	Rhopalinae	Harmostes apicatus (Stål, 1859)	Harmostes apicatus (Stål, 1860)	4	unknown	unknown	Gomes et al. 2013
Pentatomomorpha	Rhopalidae	Rhopalinae	Harmostes serratus (Fabricius, 1775)	Harmostes serratus (Fabricius, 1775)	4	unknown	unknown	Gomes et al. 2013
Pentatomomorpha	Rhopalidae	Rhopalinae	Myrmus miriformis (Fallén, 1807)	Myrmus miriformis (Fallén)	7* **	1 pair of mesadenia**	7*	*Woodward 1950, **Pendergrast 1957
Pentatomomorpha	Rhopalidae	Rhopalinae	Niesthrea sidae (Fabricius, 1794)	Niesthrea sidae	7	unknown	unknown	Souza et al. 2009
Pentatomomorpha	Rhopalidae	Rhopalinae	Rhopalus (Rhopalus) subrufus (Gmelin, 1790)	Rhopalus subrufus (Gmelin)	7	1 pair of mesadenia	unknown	Pendergrast, 1957
Pentatomomorpha	Rhopalidae	Rhopalinae	Rhopalus maculatus (Fieber, 1837)	Rhopalus maculatus Fieber	unknown	unknown	7	Miyamoto 1957
Pentatomomorpha	Rhopalidae	Rhopalinae	Rhopalus parumpunctatus Schilling, 1829	Rhopalus parumpunctatus Schilling, 1829	unknown	unknown	7	Woodward 1950
Pentatomomorpha	Rhopalidae	Rhopalinae	Stictopleurus crassicornis (Linnaeus, 1758)	Stictopleurus crassicornis Linné	unknown	unknown	7	Miyamoto 1957
Pentatomomorpha	Rhopalidae	Rhopalinae	Stictopleurus punctatonervosus (Goeze, 1778)	Stictopleurus punctatonevrosus (Goze)	unknown	unknown	7	After Carayon1950
Pentatomomorpha	Rhopalidae	Serinethinae	Boisea trivittata (Say, 1825)	Leptocoris trivittatus Say, 1825	7	1 pair*	7	Payne 1934	*Gland type not identified
Pentatomomorpha	Rhopalidae	Serinethinae	Jadera haematoloma (Herrich-Schaeffer, 1847)	Jadera haematoloma (Herrich-Schaeffer, 1847)	4	unknown	unknown	Gomes et al. 2013
Pentatomomorpha	Rhopalidae	Serinethinae	Jadera sanguinolenta (Fabricius, 1775)	Jadera sanguinolenta (Fabricius, 1775)	4	unknown	unknown	Gomes et al. 2013
Pentatomomorpha	Rhopalidae	Serinethinae	Jadera sp.	Jadera sp.	5	unknown	unknown	Gomes et al. 2013
Pentatomomorpha	Rhopalidae	Serinethinae	Leptocoris augur (Fabricius, 1781)	Serinetha augur (Fabricius, 1781)	7	1 pair*	unknown	Kaur and Patial 2016	*Gland type not identified
Pentatomomorpha	Rhyparochromidae	Rhyparochrominae (Antillocorini)	Iodinus ferrugineus Lindberg, 1927	Iodinus ferrugineus Lindberg	unknown	unknown	7	Miyamoto 1957
Pentatomomorpha	Rhyparochromidae	Rhyparochrominae (Antillocorini)	Tomocoris sp.	Tomocoris sp.	unknown	unknown	7	Miyamoto 1957
Pentatomomorpha	Rhyparochromidae	Rhyparochrominae (Drymini)	Appolonius robustus Gross, 1965	Appolonius robustus Gross	2	unknown	unknown	Malipatil 1978
Pentatomomorpha	Rhyparochromidae	Rhyparochrominae (Drymini)	Brentiscerus putoni (White, 1878)	Isopeltus australis (Bergroth)	2	unknown	unknown	Malipatil 1978
Pentatomomorpha	Rhyparochromidae	Rhyparochrominae (Drymini)	Drymus sp.	Drymus sp	unknown	unknown	7	Miyamoto 1957
Pentatomomorpha	Rhyparochromidae	Rhyparochrominae (Drymini)	Neomizaldus lewisi (Distant, 1901)	Mizaldus lewisi Distant	unknown	unknown	7	Miyamoto 1957
Pentatomomorpha	Rhyparochromidae	Rhyparochrominae (Drymini)	Paradieuches dissimilis (Distant, 1883)	Dieuches dissimilis Distant	unknown	unknown	7	Miyamoto 1957
Pentatomomorpha	Rhyparochromidae	Rhyparochrominae (Drymini)	Scolopostethus decoratus (Hahn, 1833)	Scolopostethus decoratus (Hahn)	unknown	unknown	7	Carayon 1950, Miyamoto 1957
Pentatomomorpha	Rhyparochromidae	Rhyparochrominae (Drymini)	Scolopostethus thomsoni Reuter, 1875	Scolopostethus thomsoni Reuter	unknown	unknown	7	Carayon 1950, Miyamoto 1957
Pentatomomorpha	Rhyparochromidae	Rhyparochrominae (Drymini)	Taphropeltus contractus (Herrich-Schaeffer, 1835)	Taphropeltus contractus (H.-S.)	unknown	1 pair of mesadenia	unknown	Pendergrast, 1957
Pentatomomorpha	Rhyparochromidae	Rhyparochrominae (Lethaeini)	Diniella pallipes (Scott, 1874)	Lasiosomus pallipes Scott	unknown	unknown	7	Miyamoto 1957
Pentatomomorpha	Rhyparochromidae	Rhyparochrominae (Lethaeini)	Lamproceps antennatus (Scott, 1874)	Lamproceps antennatus (Scott)	unknown	unknown	7	Miyamoto 1957
Pentatomomorpha	Rhyparochromidae	Rhyparochrominae (Lethaeini)	Neolethaeus dallasi (Scott, 1874)	Lethaeus dallasi Scott	unknown	unknown	7	Miyamoto 1957
Pentatomomorpha	Rhyparochromidae	Rhyparochrominae (Lethaeini)	Neolethaeus lewisi (Distant, 1883)	Lethaeus lewisi Distant	unknown	unknown	7	Miyamoto 1957
Pentatomomorpha	Rhyparochromidae	Rhyparochrominae (Myodochini)	Gyndes cincticornis (Walker, 1872)	Pachybrachius cincticornis (Walker)	3	unknown	7	Malipatil 1978
Pentatomomorpha	Rhyparochromidae	Rhyparochrominae (Myodochini)	Gyndes pallicornis (Dallas, 1852)	Pachybrachius pallicornis (Dallas)	unknown	unknown	7	Miyamoto 1957
Pentatomomorpha	Rhyparochromidae	Rhyparochrominae (Myodochini)	Horridipamera inconspicua (Dallas, 1852)	Pachybrachius rusticus Scott	unknown	unknown	7	Miyamoto 1957
Pentatomomorpha	Rhyparochromidae	Rhyparochrominae (Myodochini)	Horridipamera lateralis (Scott, 1874)	Pachybrachius lateralis (Scott)	unknown	unknown	7	Miyamoto 1957
Pentatomomorpha	Rhyparochromidae	Rhyparochrominae (Myodochini)	Horridipamera nietneri (Dohrn, 1860)	Pachybrachius neitneri (Dohrn)	3	unknown	7	Malipatil 1978
Pentatomomorpha	Rhyparochromidae	Rhyparochrominae (Myodochini)	Neopamera bilobata (Say, 1831)	Pachybrachius bilobatus (Say, 1831)	7	unknown	unknown	Gomes et al. 2013
Pentatomomorpha	Rhyparochromidae	Rhyparochrominae (Myodochini)	Pachybrachius luridus Hahn, 1826	Pachybrachius lurida (Harn) (sic!)	unknown	unknown	7	Miyamoto 1959
Pentatomomorpha	Rhyparochromidae	Rhyparochrominae (Myodochini)	Pachybrachius pictus (Scott, 1880)	Pachybrachius pictus (Scott)	unknown	unknown	7	Miyamoto 1957
Pentatomomorpha	Rhyparochromidae	Rhyparochrominae (Myodochini)	Pamera pacificus Stål, 1874	Pachybrachius pacificus (Stål)	3	unknown	7	Malipatil 1978
Pentatomomorpha	Rhyparochromidae	Rhyparochrominae (Myodochini)	Paromius gracilis (Rambur, 1839)	Paromius pallidus (Montrouzier)	3	unknown	unknown	Malipatil 1978
Pentatomomorpha	Rhyparochromidae	Rhyparochrominae (Myodochini)	Paromius jejunus (Distant, 1883)	Paromius jejunus (Distant)	unknown	unknown	7	Miyamoto 1957, 1959
Pentatomomorpha	Rhyparochromidae	Rhyparochrominae (Myodochini)	Remaudiereana inornata (Walker, 1872)	Remaudiereana inornata (Walker)	5	unknown	unknown	Malipatil 1978
Pentatomomorpha	Rhyparochromidae	Rhyparochrominae (Myodochini)	Remaudiereana nigriceps (Dallas, 1852)	Remaudiereana nigriceps (Dallas)	5	unknown	unknown	Malipatil 1978
Pentatomomorpha	Rhyparochromidae	Rhyparochrominae (Myodochini)	Remaudiereana puberulus (China, 1930)	Pachybrachius puberulus (China)	5	unknown	7	Malipatil 1978
Pentatomomorpha	Rhyparochromidae	Rhyparochrominae (Myodochini)	Stigmatonotum geniculatum (Motschulsky, 1863)	Stigmatonotum japonica Distant	unknown	unknown	7	Miyamoto 1957
Pentatomomorpha	Rhyparochromidae	Rhyparochrominae (Myodochini)	Togo hemipterus (Scott, 1874)	Togo hemipterus (Scott)	unknown	unknown	7	Miyamoto 1957
Pentatomomorpha	Rhyparochromidae	Rhyparochrominae (Rhyparochromini)	Beosus maritimus (Scopoli, 1763)	Beosus maritimus (Scopoli)	unknown	unknown	7	Carayon 1950
Pentatomomorpha	Rhyparochromidae	Rhyparochrominae (Rhyparochromini)	Dieuches maculicollis (Walker, 1872)	Dieuches maculicollis (Walker)	7	unknown	7	Malipatil 1978
Pentatomomorpha	Rhyparochromidae	Rhyparochrominae (Rhyparochromini)	Dieuches notatus (Dallas, 1852)	Dieuches notatus (Dallas)	7	unknown	7	Malipatil 1978
Pentatomomorpha	Rhyparochromidae	Rhyparochrominae (Rhyparochromini)	Elasmolomus squalidus (Gmelin, 1790)		7?	unknown	unknown	Present data
Pentatomomorpha	Rhyparochromidae	Rhyparochrominae (Rhyparochromini)	Metochus abbreviatus Scott, 1874	Metochus abbreviatus Scott	unknown	unknown	7	Miyamoto 1957
Pentatomomorpha	Rhyparochromidae	Rhyparochrominae (Rhyparochromini)	Panaorus albomaculatus (Scott, 1874)	Aphanus albomaculatus Scott/Graptopeltus albomculatus (Scott)	unknown	unknown	7	Miyamoto 1957
Pentatomomorpha	Rhyparochromidae	Rhyparochrominae (Rhyparochromini)	Panaorus japonicus (Stål, 1874)	Aphanus japonicus Stål/Graptopeltus japonicus (Stål)	unknown	unknown	7	Miyamoto 1957
Pentatomomorpha	Rhyparochromidae	Rhyparochrominae (Rhyparochromini)	Peritrechus gracilicornis Puton, 1877	Peritrechus gracilicornis Puton	unknown	unknown	7	Carayon 1950
Pentatomomorpha	Rhyparochromidae	Rhyparochrominae (Rhyparochromini)	Poeantius australopictus Gross & Scudder, 1963	Poeantius australopictus Gross	7	unknown	unknown	Malipatil 1978
Pentatomomorpha	Rhyparochromidae	Rhyparochrominae (Udeocorini)	Udeocoris rolandi (Distant, 1918)	Udeocoris rolandi (Distant)	7	unknown	unknown	Malipatil 1978
Pentatomomorpha	Scutelleridae	Odontotarsinae	Eurygaster maura (Linnaeus, 1758)	Eurygaster maura (L.)	unknown	unknown	7	Carayon 1950
Pentatomomorpha	Scutelleridae	Odontotarsinae	Eurygaster testudinaria (Geoffroy, 1785)	Eurygaster sinica Walker	unknown	unknown	7	Miyamoto 1957
Pentatomomorpha	Scutelleridae	Odontotarsinae	Tectocoris diophthalmus (Thunberg, 1783)	Tectocoris diophthalmus (Thunberg)	7	3 pairs of ectadenia and 1 pair of mesadenia	unknown	Kumar 1965
Pentatomomorpha	Scutelleridae	Pachycorinae	Pachycoris torridus (Scopoli, 1772)	Pachycoris torridus (Scopoli, 1772)	7	unknown	unknown	Gomes et al. 2013
Pentatomomorpha	Scutelleridae	Scutellerinae	Cantao ocellatus (Thunberg, 1784)	Cantao ocellatus Thunberg	unknown	unknown	7	Miyamoto 1957
Pentatomomorpha	Scutelleridae	Scutellerinae	Cantao parentum (White, 1839)	Cantao parentum White	7	3 pairs of ectadenia and 1 pair of mesadenia	unknown	Kumar 1965
Pentatomomorpha	Scutelleridae	Scutellerinae	Calidea dregii Germar, 1837	Calidea dregii Germar, 1837	7	3 pairs of ectadenia and 1 pair of mesadenia	7	Kaufmann 1966
Pentatomomorpha	Scutelleridae	Scutellerinae	Eucorysses grandis (Thunberg, 1783)	Eucorysses grandis Thunberg	unknown	unknown	7	Miyamoto 1957
Pentatomomorpha	Scutelleridae	Scutellerinae	Lampromicra senator (Fabricius, 1803)	Lanipromicra senator (Fabricius)	7	3 pairs of ectadenia and 1 pair of mesadenia	unknown	Kumar 1965
Pentatomomorpha	Scutelleridae	Scutellerinae	Poecilocoris lewisi (Distant, 1883) Distant, 1883	Poecilocoris lewisi Distant	unknown	unknown	7	Miyamoto 1957
Pentatomomorpha	Scutelleridae	Scutellerinae	Scutiphora pedicellata (Kirby, 1826)	Scutiphora pedicellata (Kirby)	7	3 pairs of ectadenia and 1 pair of mesadenia	unknown	Kumar 1965
Pentatomomorpha	Stenocephalidae		Dicranocephalus agilis (Scopoli, 1763)	Dicranocephalus agilis	7*	unknown	7* **	**After Carayon1950, *Scudder 1957
Pentatomomorpha	Stenocephalidae		Dicranocephalus albipes (Fabricius, 1781)		5	unknown	unknown	Present data
Pentatomomorpha	Termitaphididae		Termitaradus australiensis (Mjöberg, 1914)	Termitaradus australiensis	5	1 pair of mesadenia	2	Kumar 1967
Pentatomomorpha	Tessaratomidae	Natalicolinae	Cyclogastridea nigromarginalis Reuter, 1884	Cyclogastridea nigromarginalis Reuter, 1884	7	1 pair of mesadenia	7	Kumar 1969
Pentatomomorpha	Urostylididae		Urochela luteovaria Distant, 1881	Urochela luteovaria Distant	unknown	unknown	7	Miyamoto 1957
Pentatomomorpha	Urostylididae		Urostylis annulicornis Scott, 1874	Urostylis annulicornis Scott	unknown	unknown	7	Miyamoto 1959
Pentatomomorpha	Urostylididae		Urostylis striicornis Scott, 1874	Urostylis striicornis Scott	unknown	unknown	7	Miyamoto 1957
Pentatomomorpha	Urostylididae		Urostylis westwoodii Scott 1874	Urostylis westwoodi Scott	unknown	unknown	7	Miyamoto 1957

## Sheet: References
References
Adams TS (2001) Morphology of the internal reproductive system of the male and female two-spotted stink bug, Perillus bioculatus (F.) (Heteroptera: Pentatomidae) and the transfer of products during mating. Invertebrate Reproduction & Development 39(1): 45–53. https://doi.org/10.1080/07924259.2001.9652466
Akingbohungbe AE (1983) Variation in testis follicle number in the Miridae (Hemiptera: Heteroptera) and its relationship to the higher classification of the family. Annals of the Entomological Society of America 76(1): 37–43. https://doi.org/10.1093/aesa/76.1.37
Araújo VA, Bacca T, Dias LG (2020a) Anatomy of male and female reproductive organs of stink bugs pests (Pentatomidae: Heteroptera) from soybean and rice krops. Biota Neotropica 20(4): e20201045. https://www.scielo.br/j/bn/a/ddLr4s5v7vVXXsWC6pwDLXp/?lang=enxxx. https://doi.org/10.1590/1676-0611-bn-2020-1045
Araújo VA, Oliveira AS, Cortes ICH, Viteri-D J, Dias LG (2020b) Morphology of the male reproductive tract in two species of phytophagous bugs (Pentatomidae: Heteroptera). Journal of Entomology and Zoology Studies 8: 1608–1614.
Araújo VA, Bacca T, Dias LG (2021) Histology of the male reproductive tract of the assassin bug Zelus longipes (Heteroptera: Reduviidae). Caldasia 43(1): 39–48. https://doi.org/10.15446/caldasia.v43n1.85745 [online]
Barth R (1958) Estudos anatômicos e histológicos sobre a subfamília Triatominae (Hemiptera, Reduviidae). IX parte: Vaso deferente e mesadênias de Triatoma infestans. Memorias do Instituto Oswaldo Cruz 56(1): 209–238. https://doi.org/10.1590/S0074-02761958000100011 [MIOC]
Baumgartner WJ, Witherspoon W (1937) Spermatid transformation in Anasa tristis (De Geer). Transactions of the Kansas Academy of Science 40: 327–339. https://doi.org/10.2307/3625428
Bhargava S (1967) Morphology, musculature and innervation of the reproductive organs of Lethocerus indicum (Hemiptera: Belostomatidae). Journal of Kansas Entomological Society 40(1): 111–124. https://www.jstor.org/stable/25083602
Biliński SM, Ksiażkiewicz-Kapralska M, Štys P (1990) Unusual organization of the tropharium in the telotrophic ovarioles of an insect, Saldula saltatoria. Tissue & Cell 22(2): 213–219. https://doi.org/10.1016/0040-8166(90)90023-3
Bonhag PF, Wick JR (1953) The functional anatomy of the male and female reproductive systems of the milkweed bug, Oncopeltus fasciatus (Dallas) (Heteroptera: Lygaeidae). Journal of Morphology 93(2): 177–283. https://doi.org/10.1002/jmor.1050930202
Bowen RH (1922a) Notes on the occurrence of abnormal mitoses in spermatogenesis. The Biological Bulletin 43(3): 184–202, [202]-1. https://doi.org/10.2307/1536740
Bowen RH (1922b) Studies on insect spermatogenesis. IV. The phenomenon of polymegaly in the sperm cells of the family Pentatomidae. Proceedings of the American Academy of Arts and Sciences 57(16): 391–422. https://doi.org/10.2307/20025937
Brunt AM (1971) The histology of the first batch of eggs and their associated tissues in the ovariole of Dysdercus fasciatus Signoret (Heteroptera: Pyrrhocoridae) as seen with the light microscope. Journal of Morphology 134(1): 105–129. https://doi.org/10.1002/jmor.1051340107
Bugaj-Nawrocka A, Chajec Ł, Urbisz AZ, Chłond D (2022) A microscopy investigation of the complex problem of infertility of insect hybrids. Studies on the reproductive systems, eggshells, and karyotypes of the representatives of the genus Platymeris (Heteroptera, Reduviidae) and their hybrids. Micron 158: e103248. https://doi.org/10.1016/j.micron.2022.103248
Candan S, Özyurt Koçakoğlu N, Suludere Z (2018) Morphological and histological structure of the male reproductive system of the water strider Gerris lacustris (Linnaeus 1758) (Gerridae, Heteroptera). Microscopy Research and Technique 81(7): 770–780. https://doi.org/10.1002/jemt.23035
Carayon J (1949) Observations sur la biologie des Hémiptères Microphysidae. Bulletin du Muséum National d’Histoire Naturelle 21(2): 710–716.
Carayon J (1950) Nombre et description des ovarioles dans les ovaries des Hémiptères -Hétéroptères. Bulletin du Muséum National d’Histoire Naturelle (2) 22(4): 470–75.
Carayon J (1951) Les organes genitaux males des Hemipteres Nabidae. Absence de symbiontes dans ces organes. Proceedings of the Royal Entomological Society of London (A) 26(1-3): 1–10. https://doi.org/10.1111/j.1365-3032.1951.tb00103.x
Carayon J (1954) Organes assumant les fonctions de la spermathèque chez divers Heteropteres. Bulletin de la Société Zoologique de France 79: 189–197.
Carayon J (1955) Quelques caractères anatomiques des Hémiptères Aradidés. Revue Française d’Entomologie 22: 169–180.
Carayon J (1972) Caractères Systématiques et classification des Anthocoridae (Hemiptera). Annales de la Société entomologique de France (N.S.) 8: 309–349.
Chiang RG (2010) Functional anatomy of the vagina muscles in the adult western conifer seed bug, Leptoglossus occidentalis (Heteroptera: Coreidae), and its implication for the egg laying behaviour in insects. Arthropod Structure & Development 39(4): 261–267. https://doi.org/10.1016/j.asd.2010.02.004
Chiang RG, Chiang JA, Sarquis O, Lima MM (2012) Morphology of reproductive accessory glands in eight species of blood-feeding Hemiptera (Hemiptera, Reduviidae) insect vectors of Chagas disease. Acta Tropica 122(2): 196–204. https://doi.org/10.1016/j.actatropica.2012.01.011
Chiang RG, Chiang JA, Hoogendoorn H, Lima MM (2013) Exploring the role of rhodtestolin, a cardio-inhibitor from the testes of Rhodnius prolixus, in relation to the structure and function of reproductive organs in insect vectors of Chagas disease. Insects 4(4): 593–608. https://doi.org/10.3390/insects4040593
Couturier G, Do Socorro M, De Oliveira P, Beserra P, Pluot-Sigwalt D, Kahn F (2002) Biology of Discocoris drakei (Hemiptera: Thaumastocoridae) on Oenocarpus mapora (Palmae). The Florida Entomologist 85(1): 261–266. https://doi.org/10.1653/0015-4040(2002)085[0261:BODDHT]2.0.CO;2
Cremonez PSG, de Oliveira Pinheiro D, Falleiros ÂMF, Neves PMOJ (2017) Performance of reproductive system of Dichelops melacanthus (Hemiptera: Pentatomidae) subjected to buprofezin and pyriproxyfen: morphological analysis of ovarioles and testes. Semina. Ciências Agrárias 38(4): 2279–2291. https://doi.org/10.5433/1679-0359.2017v38n4SUPLp2279
Cremonez PSG, Gouvea SP, Pinheiro DO, Falleiros ÂMF, Levy SM, Meneghin AM, Fonseca ICB, Neves PMOJ (2019) Chitin Biosynthesis Inhibitors in Euschistus heros Fabr. (Hemiptera: Pentatomidae): Morphometric Alterations in Testes and Nuclei of Testicular Accessory Cells of Adults. Journal of Agricultural Science 11(1): 410–417. https://doi.org/10.5539/jas.v11n1p410
Davis NT (1955) Morphology of the Female Organs of Reproduction in the Miridae (Hemiptera). Annals of the Entomological Society of America 48(3): 132–150. https://doi.org/10.1093/aesa/48.3.132
Davis NT (1956) The morphology and functional anatomy of the male and female reproductive systems of Cimex lectularius L. (Heteroptera, Cimicidae). Annals of the Entomological Society of America 49(5): 466–493. https://doi.org/10.1093/aesa/49.5.466
Davis NT (1966) Contributions to the morphology and phylogeny of the Reduvioidea (Hemiptera: Heteroptera) Part III. The male and female genitalia. Annals of the Entomological Society of America 59(5): 911–924. https://doi.org/10.1093/aesa/59.5.911
Davis NT, Usinger RL (1970) The biology and relationships of the Joppeicidae (Heteroptera). Annals of the Entomological Society of America 63(2): 577–587. https://doi.org/10.1093/aesa/63.2.577
Drake CJ, Davis NT (1960) The morphology, phylogeny, and higher classification of the family Tingidae, including the description of a new genus and species of the subfamily Vianaidinae (Hemiptera: Heteroptera). Entomologica Americana 39: 1–100.
Dufour JML (1833) Recherches anatomiques et physiologiques sur les hémiptères: accompanées de considérations relatives à l’histoire naturelle et à la classification des ces insectes. Impr de Bachelier, Paris. Extracted from Mémoires présentés par divers savants à l’Académie royale des sciences de l’Institut de France et imprimés par son ordre. Sciences mathématiques et physiques 4: 131–461. https…
Elelimy HAS, Ghazawy NA, Omar AH, Meguid AA (2017a) Morphology and histology of the male reproductive system of Spilostethus pandurus (Scopoli) (Hemiptera: Lygaeidae). African Entomology 25(1): 210–219. https://doi.org/10.4001/003.025.0210
Elelimy HAS, Ghazawy NA, Omar AH, Meguid AA (2017b) Morphology, histology and ovary development of the female reproductive system of Spilostethus pandurus (Scopoli) (Hemiptera: Lygaeidae). African Entomology 25(2): 515–522. https://doi.org/10.4001/003.025.0515
Esquivel JF (2009) Stages of Gonadal Development of the Southern Green Stink Bug (Hemiptera: Pentatomidae): Improved Visualization. Annals of the Entomological Society of America 102(2): 303–309. https://doi.org/10.1603/008.102.0212
Freitas SPC, Gonçalves TCM, Serrão JE, Santos-Mallet JR (2007a) Fine structure of the male accessory glands of Triatoma rubrofasciata (De Geer, 1773) (Hemiptera, Triatominae). Microscopy Research and Technique 70(4): 355–360. https://doi.org/10.1002/jemt.20419
Freitas SPC, Dos Santos-Mallet JR, Serrão JE, Lorosa ES, Gonçalves TCM (2007b) Morphometry of the testis follicles in Triatoma rubrofasciata (De Geer, 1773) (Hemiptera, Triatominae). Animal Biology 57(4): 393–400. https://doi.org/10.1163/157075607782232125
Freitas S, Santos-Mallet J, Costa J, Souza AL, Serrão J, Gonçalves T (2008) A comparative study of testis follicles in species of Triatoma (Hemiptera, Triatominae). Animal Biology 58(2): 227–233. https://doi.org/10.1163/157075608X328062
Freitas SPC, Gonçalves TCM, Serrão JE, Costa J, Santos-Mallet JR (2010) Male reproductive system structure and accessory glands ultrastructure of two species of Triatoma (Hemiptera, Reduviidae, Triatominae). Micron 41(5): 518–525. https://doi.org/10.1016/j.micron.2010.01.008
Freitas SPC, Bonifácio SF, Junqueira ÂC, Souza AL, Gonçalves TC (2012) Testicular and color variation in the kissing bug, Rhodnius brethesi, in Amazonas, Brazil. Journal of Insect Science 12(1): 65. https://doi.org/10.1673/031.012.6501
Gapon DA, Kuznetsova VG, Maryańska-Nadachowska A (2021) A new species of the genus Rhaphidosoma Amyot et Serville, 1843 (Heteroptera, Reduviidae), with data on its chromosome complement. Comparative Cytogenetics 15(4): 467–505. https://doi.org/10.3897/CompCytogen.v15.i4.78718
Gelbič I, Šula J, Socha R (1991) (R, S)-9-(2, 3-dihydroxypropyl) adenine induced sterility in females of the red cotton bug, Dysdercus cingulatus F. (Heteroptera, Pyrrhocoridae). Journal of Applied Entomology 111(1-5): 254–262. https://doi.org/10.1111/j.1439-0418.1991.tb00321.x
Gomes MO, Castanhole MMU, Souza HV, Murakami AS, Firmino TSS, Saran PS, Bahno CA, Monteiro LS, Silva JCP, Itoyama MM (2013) Morphological aspects of the testes of 18 species of terrestrial Heteroptera from Northwestern São Paulo (Brazil). Biota Neotropica 13(3): 131–135. https://doi.org/10.1590/S1676-06032013000300016
Gonçalves TCM, Lent H, Almeida JRD (1987) Anatomic and morphometric studies of testicular follicles of some species of Triatominae (Hemiptera: Reduviidae). Memorias do Instituto Oswaldo Cruz 82(4): 543–550. https://doi.org/10.1590/S0074-02761987000400012 [MIOC]
Grodowitz MJ, Reed DA, Elliott B, Perring TM (2019) Female Reproductive System Morphology and the Development of a Physiological Age-Grading System for Bagrada hilaris (Hemiptera: Pentatomidae). Journal of Insect Science 19(2): 15; 1–9. https://doi.org/10.1093/jisesa/iez022
Grodowitz MJ, Elliot B, Evans R, Rojas G, Morales-Ramos JA (2020) Development of a Physiological Age-Grading System for Nezara viridula (Hemiptera: Pentatomidae). Journal of Insect Science 20(5): 6, 1–8. https://doi.org/10.1093/jisesa/ieaa092
Gross J (1901) Untersuchungen iiber das Ovarium der Hemipteren, zugleich ein Beitrag zur Amitosenfrage. Zeitschrift für Wissenschaftliche Zoologie 69: 139–201.
Grozeva SM (1995) Karyotypes, male reproductive system, and abdominal trichobothria of the Berytidae (Heteroptera) with phylogenetic considerations. Systematic Entomology 20(3): 207–216. https://doi.org/10.1111/j.1365-3113.1995.tb00092.x
Grozeva S (2003) Karyotype of three endemic Mediterranean Miridae species (Heteroptera) from Bulgaria. Acta Zoologica Bulgarica 10(3): 19–27.
Grozeva S (2007) Cytogenetic data on five mezirine species (Heteroptera, Aradidae, Mezirinae). Annales of the Shumen University Konstantin Preslavski. Notulae Scientia Biologicae 17B(3): 18–26.
Grozeva S, Kuznetsova VG (1989) Karyotypes and some peculiarities of the reproductive system in the bugs from subfamily Artheneinae (Heteroptera, Pentatomomorpha, Lygaeidae). Entomologicheskoe Obozrenie 4: 700–709. [in Russian]
Grozeva S, Kuznetsova VG (1992) The reproductive system of some bug families (Heteroptera, Pentatomorpha), in: Bennettova B, Gelbic I, Soldan T (Eds) Advances in regulation of insect reproduction. Institute of Entomology, Czech Academy of Sciences, České Budějovice, 97–102.
Grozeva S, Nokkala S (1996) Chromosomes and their meiotic behavior in two families of the primitive infraorder Dipsocoromorpha (Heteroptera). Hereditas 125(1): 31–36. https://doi.org/10.1111/j.1601-5223.1996.t01-1-00031.x
Grozeva S, Nokkala S (2001) Chromosome numbers, sex determining systems, and patterns of the C-heterochromatin distribution in 13 species of lace bugs (Heteroptera, Tingidae). Folia Biologica 49(1/2): 29–42.
Grozeva SM, Simov NP (2008) Cytogenetic studies of Bryocorinae Baerensprung, 1860 true bugs (Heteroptera: Miridae). Acta Zoologica Bulgarica (Suppl. 2): 61–70.
Grozeva S, Nokkala S, Simov N (2006) First evidence of sex chromosomes pre-reduction in male meiosis in the Miridae bugs (Heteroptera). Folia Biologica 54(1-2): 9–12. https://doi.org/10.3409/173491606777919166
Grozeva S, Simov N, Josifov M (2007) Karyotaxonomy of some European Macrolophus species (Heteroptera, Miridae). Mainzer Naturwissenschaftliches Archiv (Beiheft 31): 81–87.
Grozeva S, Simov N, Nokkala S (2008) Achiasmatic male meiosis in three Micronecta species (Heteroptera: Nepomorpha: Micronectidae). Comparative Cytogenetics 2(1): 73–78.
Grozeva S, Nokkala S, Simov N (2009) Chiasmate male meiosis in six species of water bugs from infraorders Nepomorpha and Gerromorpha (Insecta, Heteroptera). Comparative Cytogenetics 3(2): 125–131. https://doi.org/10.3897/compcytogen.v3i2.19
Grozeva S, Kuznetsova V, Simov N, Langourov M, Dalakchieva S (2013) Sex chromosome pre-reduction in male meiosis of Lethocerus patruelis (Stål, 1854) (Heteroptera, Belostomatidae) with some notes on the distribution of the species. In: Popov A, Grozeva S, Simov N, Tasheva E (Eds) Advances in Hemipterology. ZooKeys 319: 119-135. doi: 10.3897/zookeys.319.4384
Hagan HR (1931) The embryology of the polyctenid, Hesperoctenes fumarus Westwood, with refences to viviparity in insects. Journal of morphology and physiology 51(1): 1–117.
Heming-van Battum KE, Heming BS (1986) Structure, function and evolution of the reproductive system in females of Hebrus pusillus and Hebrus ruficeps (Hemiptera, Gerromorpha, Hebridae). Journal of Morphology 190(2): 121–167. https://doi.org/10.1002/jmor.1051900202
Heming-van Battum KE, Heming BS (1989) Structure, function and evolutionary significance of the reproductive system in females of Hebrus ruficeps and H. pusillus (Hemiptera, Gerromorpha, Hebridae). Journal of Morphology 202(3): 281–323. https://doi.org/10.1002/jmor.1052020302
Horton DR, Lewis TM (2011) Variation inmale and female genitalia among ten species of North American Anthocoris (Hemiptera: Heteroptera: Anthocoridae). Annals of the Entomological Society of America 104(6): 1260–1278. https://doi.org/10.1603/AN11087
Huebner E, Anderson E (1972) A cytological study of the ovary of Rhodnius prolixus. III. Cytoarchitecture and development of the trophic chamber. Journal of Morphology 138(1): 1–39. https://doi.org/10.1002/jmor.1051380102
Hunt C, Stebbing H (1992) High molecular weight microtubule-associated proteins within testes of hemipteran insects. Cell Biology International Reports 16(5): 465–474. https://doi.org/10.1016/S0309-1651(06)80065-2
Jahnke SM, Redaelli LR, Diefenbach LMG (2006) Internal reproductive organs of Cosmoclopius nigroannulatus (Hemiptera: Reduviidae). Brazilian Journal of Biology 66(2a, 2A): 509–512. https://doi.org/10.1590/S1519-69842006000300017
Jansson A, Scudder GGE (1974) The life cycle and sexual development of Cenocorixa species (Hemiptera, Corixidae) in the Pacific Northwest of North America. Freshwater Biology 4(1): 73–92. https://doi.org/10.1111/j.1365-2427.1974.tb00940.x
Jawale SM, Ranade DR (1990) Morphology of the ovaries of Sphaerodema (Diplonychus) rusticum (Heteroptera, Belostomatidae). Journal of Morphology 205(2): 183–192. https://doi.org/10.1002/jmor.1052050207
Jyoti G, Santosh N, Ashok D (2015) Revamp Studies on Morpho-Histology of the Male Reproductive System of Halys dentatus Fabricius (Hemiptera: Pentatomidae). Annual Research & Review in Biology 6(3): 176–183. https://doi.org/10.9734/ARRB/2015/14941
Kauffman T (1971) Ecology, biology and gonad morphology of Gerris rufoscutellatus (Hemiptera: Gerridae) in Fairbanks, Alaska. American Midland Naturalist 86(2): 407–416. https://doi.org/10.2307/2423633
Kaur H, Patial N (2012) Internal male reproductive organs in ten species of Heteroptera (Insecta: Hemiptera). Indian Journal of Fundamental and Applied Life Sciences 2(1): 317–324.
Kaur H, Patial N (2016) Internal male reproductive organs in five species of Heteroptera (Insecta: Hemiptera). Indian Journal of Fundamental and Applied Life Sciences 6(3): 30–35.
Kerkis J (1926) Zur Kenntnis des inneren Geschlechtsapparates der wasserbewohnender Hemiptera-Heteroptera. Revue Russe d’Entomologie 20: 296–307.
Khandelwal B, Gupta YC, Mahour K (2019) Description of Reproductive System of Indian Water Scorpion, Laccotrephes maculatus Fabr. (Hemiptera, Heteroptera: Nepidae). Journal of Advanced Laboratory Research in Biology 10(3): 755–762.
Kirkpatrick TW (1937) Studies on the ecology of coffee plantations in East Africa-II. The autecology of Antestia spp. (Pent.) with a particular account of a strepsipterous parasite. The Transactions of the Entomological Society of London 86(14): 247–343. https://doi.org/10.1111/j.1365-2311.1937.tb00245.x
Koçakoğlu NÖ, Candan S, Suludere Z (2019) Notes on the morphology and histology of the ovarioles of Gerris lacustris (L.) (water strider) (Insecta: Hemiptera: Heteroptera: Gerridae). Zoologischer Anzeiger 278: 84–89. https://doi.org/10.1016/j.jcz.2018.12.001
Koutsogeorgiou EI, Kouloussis NA, Koveos DS, Andreadis SS (2022) Females of Halyomorpha halys (Hemiptera: Pentatomidae) Experience a Facultative Reproductive Diapause in Northern Greece. Insects 13: 866. https://doi.org/10.3390/insects 13100866
Kugler JM, Rübsam R, Trauner J, Büning J (2006) The larval development of the telotrophic meroistic ovary in the bug Dysdercus intermedius (Heteroptera, Pyrrhocoridae). Arthropod Structure & Development 35(2): 99–110. https://doi.org/10.1016/j.asd.2005.12.001
Kullenberg B (1947) Uber Morphologie und Funktion des Kopulationsapparats der Capsiden und Nabiden. Zoologiska bidrag från Uppsala 24: 217–418.
Kumar R (1962) Morpho-taxonomical studies on the genitalia and salivary glands of some Pentatomoidea. Entomologisk Tidskrift 83(1): 44–88.
Kumar R (1964) Anatomy and relationships of Thaumastocoridae (Hemiptera: Cimicoidea). Australian Journal of Entomology 3(1): 48–51. https://doi.org/10.1111/j.1440-6055.1964.tb00621.x
Kumar R (1965) Contributions to the morphology and relationships of Pentatomoidea (Hemiptera: Heteroptera). Part I. Scutelleridae. Australian Journal of Entomology 4(1): 41–55. https://doi.org/10.1111/j.1440-6055.1965.tb00647.x
Kumar R (1967) Morphology of the reproductive and alimentary systems of the Aradoidea (Hemiptera), with comments on relationships within the superfamily. Annals of the Entomological Society of America 60(1): 17–25. https://doi.org/10.1093/aesa/60.1.17
Kumar R (1969) Morphology and relationships of the Pentatomoidea (Heteroptera). III Natalicolinae and some Terarotominae of uncertain position. The Entomological Society of America 62(4): 681–695. https://doi.org/10.1093/aesa/62.4.681
Kuznetsova V, Grozeva S, Nokkala S (2004) New cytogenetic data on Nabidae (Heteroptera, Cimicomorpha), with a discussion of karyotype variation and meiotic patterns, and their taxonomic significance. European Journal of Entomology 101(2): 205–210. https://doi.org/10.14411/eje.2004.026
Kuznetsova VG, Grozeva S, Sewlal JAN, Nokkala S (2007) Cytogenetic characterization of the Trinidad endemic, Arachnocoris trinitatus Bergroth: the first data for the tribe Arachnocorini (Heteroptera: Cimicomorpha: Nabidae). Folia Biologica 55(1-2): 17–26. https://doi.org/10.3409/173491607780006344
Lalitha TG, Shyamasundari K, Hanumantha Rao K (1997) Morphology and histology of the female reproductive system of Abedus ovatus Stål (Belostomatidae: Hemiptera: Insecta). Memorias do Instituto Oswaldo Cruz 92(1): 129–135. https://doi.org/10.1590/S0074-02761997000100028
Larsen O (1938) Untersuchungen über den Geschlechtsapparat der aquatilen Wanzen. Opuscula Entomologica. (Supplement 1): 1–388.
Lemos WP, Serrão JE, Ramalho FS, Zanuncio JC, Lacerda MC (2005a) Effect of diet on male reproductive tract of Podisus nigrispinus (Dallas) (Heteroptera: Pentatomidae). Brazilian Journal of Biology 65(1): 91–96. https://doi.org/10.1590/S1519-69842005000100012
Lemos W, de Souza Ramalho F, Serrão JE, Zanuncio JC (2005b) Morphology of Female Reproductive Tract of the Predator Podisus nigrispinus (Dallas) (Heteroptera: Pentatomidae) Fed on Different Diets. Brazilian Archives of Biology and Technology 48(1): 129–138. https://doi.org/10.1590/S1516-89132005000100017
Lemos WP, Zanuncio VV, Ramalho FS, Zanuncio JC, Serrão JE (2010) Ovary histology of the predator Brontocoris tabidus (Hemiptera: Pentatomidae) of two ages fed on different diets. Entomological News 121(3): 230–235. https://doi.org/10.3157/021.121.0303
Lent H, Jurberg J, Galvão C (1994) Revalidação do gênero Mepraia Mazza, Gajardo & Jorg, 1940 (Hemiptera, Reduviidae, Triatominae). Memorias do Instituto Oswaldo Cruz 89(3): 347–352. https://doi.org/10.1590/S0074-02761994000300008
Leston D (1961a) Testis follicle number and the higher systematics of Miridae (Hemiptera-Heteroptera). Proceedings of the Zoological Society of London 137(1): 89–106. https://doi.org/10.1111/j.1469-7998.1961.tb06163.x
Leston D (1961b) The Number of Testis Follicles in Miridae. Nature 4783(4783): 93. https://doi.org/10.1038/191093a0
Leston D, Gibbs DG (1968) A new Deraeocorine (Hemiptera: Miridae) predacious on Mesohomotoma tessmanni (Aulmann) (Hemiptera: Psyllidae) on cocoa. In: Proceedings of the Royal Entomological Society of London. Series B, Taxonomy, Oxford, UK: Blackwell Publishing Ltd. 37(5-6): 73–79.
Lis JZ (2003) Ovaries and lateral oviducts of the female internal reproductive system in five species of burrower bugs (Hemiptera: Heteroptera: Cydnidae). Polish Journal of Entomology 72: 305–312.
Louis D, Kumar R (1973) Morphology of the alimentary and reproductive organs in Reduviidae (Hemiptera: Heteroptera) with comments on interrelationships within the family. Annals of the Entomological Society of America 66(3): 635–639. https://doi.org/10.1093/aesa/66.3.635
Ludwig W (1926) Untersuchungen űber den Copulations-apparat der Baumwanzen. Zeitschrift für Morphologie und Ökologie der Tiere 6(2): 291–380. https://doi.org/10.1007/BF00408030
Lung KYH, Goeden RD (1982) Biology of Corimelaena extensa on tree tobacco, Nicotiana glauca. Annals of the Entomological Society of America 75(2): 177–180. https://doi.org/10.1093/aesa/75.2.177
Ma WK, Ramaswamy SB (1987) Histological changes during ovarian maturation in the tarnished plant bug, Lygus lineolaris (Palisot de Beauvois) (Hemiptera: Miridae). International Journal of Insect Morphology & Embryology 16(5-6): 309–322. https://doi.org/10.1016/0020-7322(87)90003-1
Mahmood S, Amir M, Gupta R, Yasmeen S (2018) Histological effects of chlorpyrifos on the reproductive organs of red cotton stainer, Dysdercus koenigii (Fabricius) (Hemiptera: Pyrrhocoridae). Journal of Entomology and Zoology Studies 6(3): 01–05.
Malipatil MB (1978) Testis follicle and ovariole numbers in the Lygaeidae (Heteroptera). Entomologist’s Monthly Magazine 113: 1352–1355.
Marchini D, Del Bene G, Dallai R (2009) Functional morphology of the female reproductive apparatus of Stephanitis pyrioides (Heteroptera, Tingidae): A novel role for the pseudospermathecae. Journal of Morphology 271(4): 473–482. https://doi.org/10.1002/jmor.10811
Marshall WS, Severin HHP (1903) Some points in the anatomy of Ranatra fusca. Transactions of the Wisconsin Academy of Sciences, Arts, and Letters 14: 487–508.
Miyamoto S (1957) List of ovariole numbers in Japanese Heteroptera. Sieboldia 2(1): 69–82.
Miyamoto S (1959) Additions and correction to my “List of ovariole numbers in Japanese Heteroptera”. Sieboldia 2: 121–123.
Mróz E (2007) Anatomical and molecular studies of Stenodema Laporte genus (Heteroptera: Miridae). Genus 14: 77–81.
Mróz E (2012) The structure of the male reproductive system of the genus Psallus Fieber (Hemiptera: Heteroptera: Miridae). Polish journal of entomology 81(2): 107–118.
Mróz E, Wojciechowski W (2011) The systematic position of the tribe Stenodemini (Heteroptera: Cimicomorpha: Miridae: Mirinae) in the light of the male internal reproductive system. Journal of Natural History 45(25-26): 1563–1588. https://doi.org/10.1080/00222933.2011.559595
Munhoz ILA, Serrão JE, Dias G, Lino-Neto J, Melo AL, Araújo VA (2020) Anatomy and histology of the male reproductive tract in giant water bugs of the genus Belostoma Latreille, 1807 (Heteroptera, Belostomatidae). International Journal of Tropical Insect Science 40(2): 1608–1614. https://doi.org/10.1007/s42690-020-00207-7
Munhoz ILA, Serrao JE, Melo AL, Martins LCB, Araújo VA (2021) Anatomy and histology of the male reproductive tract in creeping water bugs (Heteroptera: Naucoridae). Acta Zoologica 103(4): 433–441. https://doi.org/10.1111/azo.12384
Novais AM, Dias G, Lino-Neto J (2017) Testicular, spermatogenesis and sperm morphology in Martarega bentoi (Heteroptera: Notonectidae). Arthropod Structure & Development 46(4): 635–643. https://doi.org/10.1016/j.asd.2017.04.002
Ogorzałek A (2007) Structural and functional diversification of follicular epithelium in Coreus marginatus (Coreidae: Heteroptera). Arthropod Structure & Development 36(2): 209–219. https://doi.org/10.1016/j.asd.2006.09.004
Ogorzałek A, Trochimczuk A (2009) Ovary structure in a presocial insect, Elasmucha grisea (Heteroptera, Acanthosomatidae). Arthropod Structure & Development 38(6): 509–519. https://doi.org/10.1016/j.asd.2009.08.001
Oliveira MS, Serrão JE, Dias G, Luiza Martins LCB, Araújo VA (2021) Anatomy and histology of the male reproductive tract of Machtima crucigera (Fabricius, 1775) (Heteroptera: Coreidae). Zoologischer Anzeiger 293: 156–162. https://doi.org/10.1016/j.jcz.2021.06.009
Özyurt N, Candan S, Suludere Z, Amutkan D (2013a) Morphology and histology of the male reproductive system in Graphosoma lineatum (Heteroptera: Pentatomidae) based on optical and scanning electron microscopy. Journal of Entomology and Zoology Studies 1(4): 40–46.
Özyurt N, Candan S, Suludere Z (2013b) The morphology and histology of the male reproductive system in Dolycoris baccarum Linnaeus 1758 (Heteroptera: Pentatomidae) - Light and scanning electron microscope studies. Micron (Oxford, England) 44: 101–106. https://doi.org/10.1016/j.micron.2012.04.017
Özyurt N, Candan S, Suludere Z (2014a) Structure of the male reproductive system and spermatogenesis of Codophila varia (Fabricius, 1787) (Heteroptera: Pentatomidae) by light and scanning electron microscopy. Journal of Entomological Research Society 16(1): 101–110.
Özyurt N, Candan S, Suludere Z (2014b) The morphology and histology of the male reproductive system in Apodiphus amygdali (Germar, 1817) (Hemiptera: Heteroptera: Pentatomidae). Life: the Excitement of Biology 2(1): 31–41. https://doi.org/10.9784/LEB2(1)Ozyurt.01
Özyurt N, Candan S, Suludere Z (2015) Ultrastructure of male reproductive system of Eurydema ventrale Kolenati 1846 (Heteroptera: Pentatomidae). Microscopy Research and Technique 78(8): 643–653. https://doi.org/10.1002/jemt.22514
Papáček M, Gelbič I (1989) Development of the male internal reproductive system in the saucer bug (Ilyocoris cimicoides L.) (Heteroptera, Naucoridae). In: Tonner M, Soldán T, Bennettová B (Eds): Regulation of insect reproduction. IV. Proceedings of a symposium held in Žinkovy, September 1987, Academia, Praha, 125–140.
Papáček M, Soldán T (1992) Development of the male internal reproductive system in Notonecta glauca (Heteroptera, Notonectidae). In: Bennettová B, Gelbic I, Soldán T (Eds) Advances in Regulation of Insect Reproduction. Institute of Entomology. České Budějovice: Czech Academy of Science, 199–211.
Papáček M, Soldán T (2008) Structure and development of the reproductive system in Aphelocheirus aestivalis (Hemiptera: Heteroptera: Nepomorpha: Aphelocheiridae). Acta Entomologica Musei Nationalis Pragae 48(2): 299–318.
Papáček M, Soldán T, Truhlářová I (1997) Development of the female internal reproductive system in Ilyocoris cimicoides (Heteroptera: Nepomorpha: Naucoridae). Acta Societatis Zoologicae Bohemicae 61(1): 77–84.
Payne MA (1934) Intravitam studies on the hemipteran, Leptocoris trivittatus. A description of the male reproductive organs and the aggregation and turning of the sperms. Journal of Morphology 56(3): 513–531. https://doi.org/10.1002/jmor.1050560305
Pendergrast JG (1956) The male reproductive organs of Nezara viridula (L.) with a preliminary account of their development (Heteroptera: Pentatomidae). Transactions of the Royal Society of New Zealand 34(1): 139–146.
Pendergrast JG (1957) Studies on the reproductive organs of the Heteroptera with a consideration of their bearing on classification. Transactions of the Royal Entomological Society of London 109(1): 1–63. https://doi.org/10.1111/j.1365-2311.1957.tb00133.x
Pereira LLV, Alevi KCC, Castanhole MM, Moreira FFF, Barborsa JF, Itoyama MM (2015) Cytogenetics analysis and testis morphology of aquatic species of the families Belostomatidae, Gelastocoridae, Gerridae, Notonectidae and Veliidae (Heteroptera). Journal of Insect Science 15(21): 1–10. https://doi.org/10.1093/jisesa/iev009
Pires EM, Ferreira PS, Guedes RN, Serrão JE (2007) Morphology of the phytophagous bug Platyscytus decempunctatus (Carvalho) (Heteroptera: Miridae). Neotropical Entomology 36(4): 510–513. https://doi.org/10.1590/S1519-566X2007000400004
Pluot-Sigwalt D, Chérot F (2013) Données biologiques et anatomiques, régime alimentaire et taxonomie d’un nouveau Fulvius afrotropical (Insecta, Heteroptera, Miridae, Cylapinae, Fulviini). Zoosystema 35(1): 45–68. https://doi.org/10.5252/z2013n1a5
Poisson R (1927) Recherches sur quelques processus spermatoliénéthlues observés dans les éléments sexuels jeunes de Notonecta maculata Fab. Archives de Zoologie Expérimentale et Générale 66: 23–70.
Postle AC, Woodward TE (1988) The digestive and male internal reproductive systems of some Australian Anthocoridae (Hemiptera). Journal of the Australian Entomological Society 27(2): 117–129. https://doi.org/10.1111/j.1440-6055.1988.tb01158.x
Samanta J, Chakraborty S, Kanti Mukherjee T (2022) The Reproductive System of Diplonychus rusticus (Fabricius, 1781) (Belostomatidae: Hemiptera) with a Note on Feeding. Journal of the Bombay Natural History Society 119(January-April). https://doi.org/10.17087/jbnhs%2F2022%2Fv119%2F152564 [JBNHS]
Santos RSS, Redaelli LR, Diefenbach LMG, Romanowski HP, Prando HF, Antochevis RC (2005) Seasonal abundance and mortality of Oebalus poecilus (Dallas) (Hemiptera: Pentatomidae) in a hibernation refuge Brazilian Journal of Biology 66(2a): 447–453. https://doi.org/10.1590/S1519-69842006000300010
Sarel-Whitfield FG (1929) The Sudan millet bug, Agonoscelis versicolor F. Bulletin of Entomological Research 20(2): 209–220. https://doi.org/10.1017/S0007485300021143
Schneider G (1940) Bierträge zur Kenntnis der Symbiontischen Einrichtungen der Heterpteren. Zeitschrift für Morphologie und Ökologie der Tiere 36(4): 595–643. https://doi.org/10.1007/BF01261001
Schrader F (1960a) Cytological and evolutionary implications of aberrant chromosome behavior in the harlequin lobe of some Pentatomidae (Heteroptera). Chromosoma 11(1): 103–128. https://doi.org/10.1007/BF00328648
Scudder GGE (1957) The systematic position of Dicranocephalus Hahn, 1826 and its allies (Hemiptera: Heteroptera). Proceedings of the Royal Entomological Society (A) 32(10-12): 147–158. https://doi.org/10.1111/j.1365-3032.1957.tb00363.x
Simiczyjew B (1999) The ovary structure and oogenesis in Hydrometra stagnorum (Heteroptera: Hydrometridae). Acta Societatis Zoologicae Bohemicae 63: 187–197.
Simiczyjew B, Ogorzałek A, Štys P (1996) Organization of the trophic chamber in the telotrophic ovariole of Nepa cinerea and Aradus pictus (Hemiptera, Heteroptera). Zoologica Poloniae 41(1-4): 103–116.
Simiczyjew B, Ogorzałek A, Štys P (1998) Heteropteran ovaries: Variations on the theme. Folia Histochemica et Cytobiologica 36(4): 147–156.
Slack HD (1938) Cytological studies on five families of Hemiptera-Heteroptera. PhD Thesis, University of Edinburgh, UK
Slater JA, Miyamoto S (1963) A revision of the sugar cane bugs of the genus Cavelerius. (Lygaeidae: Blissinae). Mushi 37: 139–154.
Socha R, Galbič I, Šula J (1988) Histopathological effects of (R, S)-9-(2, 3-dihydroxypropyl) adenine on ovaries of Pyrrhocoris apterus (Heteroptera, Pyrrhocoridae). Acta Entomologica Bohemoslovaca 85: 408–417.
Soto A, Oliveira HG, Bacca T (2012) Morphology and histology of the reproductive system of Supputius cincticeps (Hemiptera: Heteroptera: Pentatomidae). Revista Udca Actualidad & Divulgacion Cientifica 15(1): 117–123. https://doi.org/10.31910/rudca.v15.n1.2012.808
Souza HV, Souza FB, Maruyama SRC, Castanhole MMU, Itoyama MM (2009) Meiosis, spermatogenesis and nucleolar behavior in the seminiferous tubules of Alydidae, Coreidae and Rhopalidae (Heteroptera) species. Genetics and Molecular Research 8(4): 1383–1396. https://doi.org/10.4238/vol8-4gmr672
Souza HV, Murakami AS, De Moura J, De Almeida EC, Marques IFG, Itoyama MM (2011) Comparative analysis of the testes and spermatogenesis in species of the family Pentatomidae (Heteroptera). European Journal of Entomology 108(3): 333–345. https://doi.org/10.14411/eje.2011.041
Souza GK, Pikart TG, Zanuncio TV, Wilcken CF, Serréo JE, Zanuncio JC (2014) Reproductive tract histology of Thaumastocoris peregrinus (Hemiptera: Thaumastocoridae). Annals of the Entomological Society of America 107(4): 853–857. https://doi.org/10.1603/AN13061
Štys P, Büning J, Biliński SM (1998) Organization of the tropharia in the telotrophic ovaries of the dipsocoromorphan bugs Cryptostemma alienum Herrich-Schaeffer and C. carpaticum Josifov (Heteroptera: Dipsocoridae). International Journal of Insect Morphology & Embryology 27(2): 129–133. https://doi.org/10.1016/S0020-7322(97)00025-1
Uceli LF, Pirovani VD, de Freitas Vicente NM, Pikart TG, Ferreira PSF, Serrao JE (2011) Morphology of the reproductive and digestive tracts of Adparaproba gabrieli (Heteroptera: Miridae). International Journal of Tropical Insect Science 31(4): 219–224. https://doi.org/10.1017/S1742758411000385
Usinger RL, Matsuda R (1959) Classification of the Aradidae. London, British Museum, 410 pp.
Van Doesburg PH, Cassis G, Monteith GB (2010) Discovery of a living fossil: a new xylastodorine species from New Caledonia (Heteroptera: Thaumastocoridae) and first record of the subfamily from the eastern Hemisphere. Zoölogische Mededeelingen 84: 93–115.
Vélez M, Dias G, Morales I, Guedes RNC, Lino-Neto J (2020) Morphology and histology of the male reproductive system of Collaria oleosa (Distant, 1883) (Heteroptera: Miridae). Revista Bionatura 5(2): 1122–1125. https://doi.org/10.21931/RB/20120.05.02.7
Wightman JA (1973) Ovariole microstructure and vitellogenesis in Lygocoris pabulinus (L.) and other mirids (Hemiptera: Miridae). Journal of Entomology Series A, General Entomology 48(1): 103–115. https://doi.org/10.1111/j.1365-3032.1973.tb00042.x
Wille J (1929) Die Riibe Blattwanze, Piesma quadrata Fieb. Monographien zum Pflanzenschutz, Springer, Berlin, 2: 1–116.
Woodward TE (1949) The internal male reproductive organs in the genus Nabis Latreille (Nabidae: Hemiptera-Heteroptera). Proceedings of the Royal Entomological Society of London. Series A, General Entomology 24(10-12): 111–118. https://doi.org/10.1111/j.1365-3032.1949.tb00637.x
Woodward TE (1950) Ovariole and testis follicle numbers in the Heteroptera Entomologist’s Monthly Magazine 86: 82–84.
Woodward TE (1977) The occurrence of Almeidini (Hemiptera: Anthocoridae) in Australia, with the description of a new genus. Systematic Entomology 2(3): 255–260. https://doi.org/10.1111/j.1365-3113.1977.tb00374.x
Wygodzinsky P (1966) A monograph of the Emesinae (Reduviidae, Hemiptera). Bulletin of the American Museum of Natural History 133: 1–614.
Xia Z, Li C (2019) The structure and morphological development of the reproductive system in Corythucha marmorata (Hemiptera: Tingidae). Huanjing Kunchong Xuebao 41(3): 574–580.
